# Supplementary material for: Characterization of the aldo-keto reductase 1C gene cluster on pig chromosome 10: possible associations with reproductive traits
Source: BMC Vet Res. 2006 Sep 13;2:28. doi: 10.1186/1746-6148-2-28 (PMC1586007; doi:10.1186/1746-6148-2-28)
Supplement: Additional File 1 — SNP Summary. The data provided represent the sequences, associated primers, GenBank accession numbers and SNPs identified in pig aldo-keto reductase 1C genes. [file 1746-6148-2-28-S1.xls]

## Sheet: SNP Summary
Supplemental Table 1.
Forward primer #	Forward primer Sequence	Reverse primer #	Reverse primer sequence	Contig #	ACCESSION	SUBMITTED_SEQUENCE	SNP_ID	SS_NUMBER	Begin	End	5' flanking sequence	3' flanking sequence	Polymorphism
14984	GAGCCCTAGAAAAGCAAACTCA	14985	TGGAGGATATAGAGCAGGCTTC	1	BV680523	GAAAAGCAAACTCAAGAGGAGTTAGAGGAGTTTCTAGTGTGACTCAGCAGGTTAAGAACCTGACATAGTGTCTGTGAAAATGTGGGTKTGATCCCTGGCCTCGCCCAGTGGATTAGGGTCCAGTGTTGCTGTGGCTGTGGTGTAGGCTGGCAGCTGCAGCTCTGATTGGACCTCTAGCCTAGGAACTTCCATATGCCACAGGTGCAGCCGTAAACAGAAAAAAAATGGACGGGTTCAAGCTCTATCCCAGGATAGGTCCATGTGCCCAGAGACGAGGGGGAAAGCAGCTGCTGCTTTAGCAGAAGGGTAGGGGGGAGGGGATCGAAGCCTGCTCTATATCC	MARC 14984-14985:1008010909:1:99	52051950	99	99	GAAAAGCAAACTCAAGAGGAGTTAGAGGAGTTTCTAGTGTGACTCAGCAGGTTAAGAACCTGACATAGTGTCTGTGAAAATGTGGGT	TGATCCCTGGCCTCGCCCAGTGGATTAGGGTCCAGTGTTGCTGTGGCTGTGGTGTAGGCTGGCAGCTGCAGCTCTGATTGGACCTCTAGCCTAGGAACTTCCATATGCCACAGGTGCAGCCGTAAACAGAAAAAAAATGGACGGGTTCAAGCTCTATCCCAGGATAGGTCCATGTGCCCAGAGACGAGGGGGAAAGCAGCTGCTGCTTTAGCAGAAGGGTAGGGGGGAGGGGATCGAAGCCTGCTCTATATCC	G/T
15413	TAGGTTACCGTCACATTGATGC	15414	CATAATCCAGCCGAAGTTTCTT	4	BV680534	TGGGCAGCGCCCTGCGGGAATAAGACGCGGTTGGCACGGTGAAGAGGAGGAGCTGTTCTACACCACCAAGTGCGGCGGSGGGGGCGGGGGCGAGGGGAGGGTGCAGCCCCCGGGCACGGACATGGACCTTGGCCTTGAGTCGAACACCTCATGGACCTCCTAACTTTGCAGGGCCCCTTATAGAAGCGTAGAGCATGGAAAGCGTTTGCTCTGGGGKGTGTCAGAGGTGGGACAGGGTCGCTCCACGTGTCTGAGCATCAGTCAGCGTTTACATGTAAGACACCAACAGGGACACTCGCCTTCTTCCCCTGTGGAGCGGACTGACTGAGCCACGGCAGAAGCAGAGCCGGTCCACGCGTTTTCCCGGCCGGGGGTTTCTCTCAGGACGTATCAGATGTG…	MARC 15413-15414:1010178906:4:104-108	52051951	104	108	TGGGCAGCGCCCTGCGGGAATAAGACGCGGTTGGCACGGTGAAGAGGAGGAGCTGTTCTACACCACCAAGTG	CGGSGGGGGCGGGGGCGAGGGGAGGGTGCAGCCCCCGGGCACGGACATGGACCTTGGCCTTGAGTCGAACACCTCATGGACCTCCTAACTTTGCAGGGCCCCTTATAGAAGCGTAGAGCATGGAAAGCGTTTGCTCTGGGGKGTGTCAGAGGTGGGACAGGGTCGCTCCACGTGTCTGAGCATCAGTCAGCGTTTACATGTAAGACACCAACAGGGACACTCGCCTTCTTCCCCTGTGGAGCGGACTGACTGAGC	CGG/-
15413	TAGGTTACCGTCACATTGATGC	15414	CATAATCCAGCCGAAGTTTCTT	4	BV680534	TGGGCAGCGCCCTGCGGGAATAAGACGCGGTTGGCACGGTGAAGAGGAGGAGCTGTTCTACACCACCAAGTGCGGCGGSGGGGGCGGGGGCGAGGGGAGGGTGCAGCCCCCGGGCACGGACATGGACCTTGGCCTTGAGTCGAACACCTCATGGACCTCCTAACTTTGCAGGGCCCCTTATAGAAGCGTAGAGCATGGAAAGCGTTTGCTCTGGGGKGTGTCAGAGGTGGGACAGGGTCGCTCCACGTGTCTGAGCATCAGTCAGCGTTTACATGTAAGACACCAACAGGGACACTCGCCTTCTTCCCCTGTGGAGCGGACTGACTGAGCCACGGCAGAAGCAGAGCCGGTCCACGCGTTTTCCCGGCCGGGGGTTTCTCTCAGGACGTATCAGATGTG…	MARC 15413-15414:1010178906:4:111	52051952	111	111	TGGGCAGCGCCCTGCGGGAATAAGACGCGGTTGGCACGGTGAAGAGGAGGAGCTGTTCTACACCACCAAGTGCGGCGG	GGGGGCGGGGGCGAGGGGAGGGTGCAGCCCCCGGGCACGGACATGGACCTTGGCCTTGAGTCGAACACCTCATGGACCTCCTAACTTTGCAGGGCCCCTTATAGAAGCGTAGAGCATGGAAAGCGTTTGCTCTGGGGKGTGTCAGAGGTGGGACAGGGTCGCTCCACGTGTCTGAGCATCAGTCAGCGTTTACATGTAAGACACCAACAGGGACACTCGCCTTCTTCCCCTGTGGAGCGGACTGACTGAGCCACG	C/G
15413	TAGGTTACCGTCACATTGATGC	15414	CATAATCCAGCCGAAGTTTCTT	4	BV680534	TGGGCAGCGCCCTGCGGGAATAAGACGCGGTTGGCACGGTGAAGAGGAGGAGCTGTTCTACACCACCAAGTGCGGCGGSGGGGGCGGGGGCGAGGGGAGGGTGCAGCCCCCGGGCACGGACATGGACCTTGGCCTTGAGTCGAACACCTCATGGACCTCCTAACTTTGCAGGGCCCCTTATAGAAGCGTAGAGCATGGAAAGCGTTTGCTCTGGGGKGTGTCAGAGGTGGGACAGGGTCGCTCCACGTGTCTGAGCATCAGTCAGCGTTTACATGTAAGACACCAACAGGGACACTCGCCTTCTTCCCCTGTGGAGCGGACTGACTGAGCCACGGCAGAAGCAGAGCCGGTCCACGCGTTTTCCCGGCCGGGGGTTTCTCTCAGGACGTATCAGATGTG…	MARC 15413-15414:1010178906:4:249	52051953	249	249	TGGGCAGCGCCCTGCGGGAATAAGACGCGGTTGGCACGGTGAAGAGGAGGAGCTGTTCTACACCACCAAGTGCGGCGGSGGGGGCGGGGGCGAGGGGAGGGTGCAGCCCCCGGGCACGGACATGGACCTTGGCCTTGAGTCGAACACCTCATGGACCTCCTAACTTTGCAGGGCCCCTTATAGAAGCGTAGAGCATGGAAAGCGTTTGCTCTGGGG	GTGTCAGAGGTGGGACAGGGTCGCTCCACGTGTCTGAGCATCAGTCAGCGTTTACATGTAAGACACCAACAGGGACACTCGCCTTCTTCCCCTGTGGAGCGGACTGACTGAGCCACGGCAGAAGCAGAGCCGGTCCACGCGTTTTCCCGGCCGGGGGTTTCTCTCAGGACGTATCAGATGTGCTCAGAAAAGGGGGCCAGATGAGGCAATGCGTTTTTCAAGTTAGCACTGCGTTTACTGAAATTTGTGAAATGT	G/T
15415	GTCCAATTTCAATCACAAGCAG	15416	TAGAACGATGTCCTTGGACTTG	1	BV680535	CTGCTCTTTACACTTTTCTTACTTTATTAACAGACCCTAAACCACTGGCTTAATGCCTGCTCGTATAAGTGATTGTATTTTTATCAGACAAGGACGGGCCCAAGGAATGACCACGTTGAGTGGAGTATGGAAAACATGATGGCACAAATTTCATAGGTGGGTTGGAAGCTACTGTGAAACATCCGGGTGAATATGCTTAGTTGGCAAATGGCAATATTGGCCTGGATCCAACCGAAGGCAGTCAGGGCTAGAGGCATAGGTGTTGGACTCATTGCTTTATGAATGGTTAATTAAGCTCACAGAAGTGGACTATCTTTCTGGGAAATTCACGGAATGAATAGGAAGAGGGCAGGAATGCCCACATTTAAGGATGAGGCCAAGAGGCACTCATCAGGAGAT…	MARC 15415-15416:1010085143:1:553	52051954	553	553	TGGCAAATGGCAATATTGGCCTGGATCCAACCGAAGGCAGTCAGGGCTAGAGGCATAGGTGTTGGACTCATTGCTTTATGAATGGTTAATTAAGCTCACAGAAGTGGACTATCTTTCTGGGAAATTCACGGAATGAATAGGAAGAGGGCAGGAATGCCCACATTTAAGGATGAGGCCAAGAGGCACTCATCAGGAGATTACCTATGAGTTGCCAGACAGGGAGAGTCTTTAATTATTTTAACGCTAATTAAAAAA	RAAGAAGAAARTTGTTCCATCACTTCTGAAAACCAGTAGCAGCTGAAGTTATTTCAGAAGGTGCACGTGGAAAATTACCAGCCTGMAAATTATAGTACAGATACTAATGTCGTGGTAGACACTCCTTGATAGAACTTTTCAAACGTGCAGGCTGTTGGCTCATATTTCCTGACACTTTCTGGTATTGGCAATTTACAGGTGGAATGCCACCCTTA	A/C
15415	GTCCAATTTCAATCACAAGCAG	15416	TAGAACGATGTCCTTGGACTTG	1	BV680535	CTGCTCTTTACACTTTTCTTACTTTATTAACAGACCCTAAACCACTGGCTTAATGCCTGCTCGTATAAGTGATTGTATTTTTATCAGACAAGGACGGGCCCAAGGAATGACCACGTTGAGTGGAGTATGGAAAACATGATGGCACAAATTTCATAGGTGGGTTGGAAGCTACTGTGAAACATCCGGGTGAATATGCTTAGTTGGCAAATGGCAATATTGGCCTGGATCCAACCGAAGGCAGTCAGGGCTAGAGGCATAGGTGTTGGACTCATTGCTTTATGAATGGTTAATTAAGCTCACAGAAGTGGACTATCTTTCTGGGAAATTCACGGAATGAATAGGAAGAGGGCAGGAATGCCCACATTTAAGGATGAGGCCAAGAGGCACTCATCAGGAGAT…	MARC 15415-15416:1010085143:1:554	52051955	554	554	GGCAAATGGCAATATTGGCCTGGATCCAACCGAAGGCAGTCAGGGCTAGAGGCATAGGTGTTGGACTCATTGCTTTATGAATGGTTAATTAAGCTCACAGAAGTGGACTATCTTTCTGGGAAATTCACGGAATGAATAGGAAGAGGGCAGGAATGCCCACATTTAAGGATGAGGCCAAGAGGCACTCATCAGGAGATTACCTATGAGTTGCCAGACAGGGAGAGTCTTTAATTATTTTAACGCTAATTAAAAAAM	AAGAAGAAARTTGTTCCATCACTTCTGAAAACCAGTAGCAGCTGAAGTTATTTCAGAAGGTGCACGTGGAAAATTACCAGCCTGMAAATTATAGTACAGATACTAATGTCGTGGTAGACACTCCTTGATAGAACTTTTCAAACGTGCAGGCTGTTGGCTCATATTTCCTGACACTTTCTGGTATTGGCAATTTACAGGTGGAATGCCACCCTTA	A/G
15415	GTCCAATTTCAATCACAAGCAG	15416	TAGAACGATGTCCTTGGACTTG	1	BV680535	CTGCTCTTTACACTTTTCTTACTTTATTAACAGACCCTAAACCACTGGCTTAATGCCTGCTCGTATAAGTGATTGTATTTTTATCAGACAAGGACGGGCCCAAGGAATGACCACGTTGAGTGGAGTATGGAAAACATGATGGCACAAATTTCATAGGTGGGTTGGAAGCTACTGTGAAACATCCGGGTGAATATGCTTAGTTGGCAAATGGCAATATTGGCCTGGATCCAACCGAAGGCAGTCAGGGCTAGAGGCATAGGTGTTGGACTCATTGCTTTATGAATGGTTAATTAAGCTCACAGAAGTGGACTATCTTTCTGGGAAATTCACGGAATGAATAGGAAGAGGGCAGGAATGCCCACATTTAAGGATGAGGCCAAGAGGCACTCATCAGGAGAT…	MARC 15415-15416:1010085143:1:564	52051956	564	564	AATATTGGCCTGGATCCAACCGAAGGCAGTCAGGGCTAGAGGCATAGGTGTTGGACTCATTGCTTTATGAATGGTTAATTAAGCTCACAGAAGTGGACTATCTTTCTGGGAAATTCACGGAATGAATAGGAAGAGGGCAGGAATGCCCACATTTAAGGATGAGGCCAAGAGGCACTCATCAGGAGATTACCTATGAGTTGCCAGACAGGGAGAGTCTTTAATTATTTTAACGCTAATTAAAAAAMRAAGAAGAAA	TTGTTCCATCACTTCTGAAAACCAGTAGCAGCTGAAGTTATTTCAGAAGGTGCACGTGGAAAATTACCAGCCTGMAAATTATAGTACAGATACTAATGTCGTGGTAGACACTCCTTGATAGAACTTTTCAAACGTGCAGGCTGTTGGCTCATATTTCCTGACACTTTCTGGTATTGGCAATTTACAGGTGGAATGCCACCCTTA	A/G
15415	GTCCAATTTCAATCACAAGCAG	15416	TAGAACGATGTCCTTGGACTTG	1	BV680535	CTGCTCTTTACACTTTTCTTACTTTATTAACAGACCCTAAACCACTGGCTTAATGCCTGCTCGTATAAGTGATTGTATTTTTATCAGACAAGGACGGGCCCAAGGAATGACCACGTTGAGTGGAGTATGGAAAACATGATGGCACAAATTTCATAGGTGGGTTGGAAGCTACTGTGAAACATCCGGGTGAATATGCTTAGTTGGCAAATGGCAATATTGGCCTGGATCCAACCGAAGGCAGTCAGGGCTAGAGGCATAGGTGTTGGACTCATTGCTTTATGAATGGTTAATTAAGCTCACAGAAGTGGACTATCTTTCTGGGAAATTCACGGAATGAATAGGAAGAGGGCAGGAATGCCCACATTTAAGGATGAGGCCAAGAGGCACTCATCAGGAGAT…	MARC 15415-15416:1010085143:1:639	52051957	639	639	TAATTAAGCTCACAGAAGTGGACTATCTTTCTGGGAAATTCACGGAATGAATAGGAAGAGGGCAGGAATGCCCACATTTAAGGATGAGGCCAAGAGGCACTCATCAGGAGATTACCTATGAGTTGCCAGACAGGGAGAGTCTTTAATTATTTTAACGCTAATTAAAAAAMRAAGAAGAAARTTGTTCCATCACTTCTGAAAACCAGTAGCAGCTGAAGTTATTTCAGAAGGTGCACGTGGAAAATTACCAGCCTG	AAATTATAGTACAGATACTAATGTCGTGGTAGACACTCCTTGATAGAACTTTTCAAACGTGCAGGCTGTTGGCTCATATTTCCTGACACTTTCTGGTATTGGCAATTTACAGGTGGAATGCCACCCTTA	A/C
15419	TCAATGAGCAGAGGATCAAAGA	15420	AGAAGCAAGAGGTTCTGGTAGC	1	BV680536	AATGAGCAGAGGATCAAAGATGAGTCCTCAGGGATACTAGTCCGGTTTGCTACTGCTGAGCCACAACCGGAACTTCCAGTTCCAAAAAATTTAATCAGTTAAGTGAGAAAAATGCAAAAATAAATGAAGATAGTCAGGCAAGACAAAATAGYTTAGCCCTAAAACAAAAATCAAGGAACTTTAGTTCCTCCTCCAGGGCTGTAGGTAATATTCTGACCCATGTTCTTTGAGCTGTTTTGCAGAGACTGAAACCCACGCCAGGTGGAAGAAATGAATYTCATACTGCCTGCAAGTGTGCAGACCCCAAACCAGGTGGAACYRGAAGGTTGATGATGTTGCATCCCAATGACCTCACACACACCCCAAACCCCCTCACTCACCCGTGTTCTGAAAGACCTT…	MARC 15419-15420:1010093105:1:370	52051958	370	370	AATGAGCAGAGGATCAAAGATGAGTCCTCAGGGATACTAGTCCGGTTTGCTACTGCTGAGCCACAACCGGAACTTCCAGTTCCAAAAAATTTAATCAGTTAAGTGAGAAAAATGCAAAAATAAATGAAGATAGTCAGGCAAGACAAAATAG	TTAGCCCTAAAACAAAAATCAAGGAACTTTAGTTCCTCCTCCAGGGCTGTAGGTAATATTCTGACCCATGTTCTTTGAGCTGTTTTGCAGAGACTGAAACCCACGCCAGGTGGAAGAAATGAATYTCATACTGCCTGCAAGTGTGCAGACCCCAAACCAGGTGGAACYRGAAGGTTGATGATGTTGCATCCCAATGACCTCACACACACCCCAAACCCCCTCACTCACCCGTGTTCTGAAAGACCTTTCCCCTAA	C/T
15419	TCAATGAGCAGAGGATCAAAGA	15420	AGAAGCAAGAGGTTCTGGTAGC	1	BV680536	AATGAGCAGAGGATCAAAGATGAGTCCTCAGGGATACTAGTCCGGTTTGCTACTGCTGAGCCACAACCGGAACTTCCAGTTCCAAAAAATTTAATCAGTTAAGTGAGAAAAATGCAAAAATAAATGAAGATAGTCAGGCAAGACAAAATAGYTTAGCCCTAAAACAAAAATCAAGGAACTTTAGTTCCTCCTCCAGGGCTGTAGGTAATATTCTGACCCATGTTCTTTGAGCTGTTTTGCAGAGACTGAAACCCACGCCAGGTGGAAGAAATGAATYTCATACTGCCTGCAAGTGTGCAGACCCCAAACCAGGTGGAACYRGAAGGTTGATGATGTTGCATCCCAATGACCTCACACACACCCCAAACCCCCTCACTCACCCGTGTTCTGAAAGACCTT…	MARC 15419-15420:1010093105:1:495	52051959	495	495	GAGTCCTCAGGGATACTAGTCCGGTTTGCTACTGCTGAGCCACAACCGGAACTTCCAGTTCCAAAAAATTTAATCAGTTAAGTGAGAAAAATGCAAAAATAAATGAAGATAGTCAGGCAAGACAAAATAGYTTAGCCCTAAAACAAAAATCAAGGAACTTTAGTTCCTCCTCCAGGGCTGTAGGTAATATTCTGACCCATGTTCTTTGAGCTGTTTTGCAGAGACTGAAACCCACGCCAGGTGGAAGAAATGAAT	TCATACTGCCTGCAAGTGTGCAGACCCCAAACCAGGTGGAACYRGAAGGTTGATGATGTTGCATCCCAATGACCTCACACACACCCCAAACCCCCTCACTCACCCGTGTTCTGAAAGACCTTTCCCCTAAAGCCTTCAAGGAGTTTGGGTCTTTTGAACACTAGCTACCAGAACCTCTTGCTTCT	C/T
15419	TCAATGAGCAGAGGATCAAAGA	15420	AGAAGCAAGAGGTTCTGGTAGC	1	BV680536	AATGAGCAGAGGATCAAAGATGAGTCCTCAGGGATACTAGTCCGGTTTGCTACTGCTGAGCCACAACCGGAACTTCCAGTTCCAAAAAATTTAATCAGTTAAGTGAGAAAAATGCAAAAATAAATGAAGATAGTCAGGCAAGACAAAATAGYTTAGCCCTAAAACAAAAATCAAGGAACTTTAGTTCCTCCTCCAGGGCTGTAGGTAATATTCTGACCCATGTTCTTTGAGCTGTTTTGCAGAGACTGAAACCCACGCCAGGTGGAAGAAATGAATYTCATACTGCCTGCAAGTGTGCAGACCCCAAACCAGGTGGAACYRGAAGGTTGATGATGTTGCATCCCAATGACCTCACACACACCCCAAACCCCCTCACTCACCCGTGTTCTGAAAGACCTT…	MARC 15419-15420:1010093105:1:538	52051960	538	538	AACCGGAACTTCCAGTTCCAAAAAATTTAATCAGTTAAGTGAGAAAAATGCAAAAATAAATGAAGATAGTCAGGCAAGACAAAATAGYTTAGCCCTAAAACAAAAATCAAGGAACTTTAGTTCCTCCTCCAGGGCTGTAGGTAATATTCTGACCCATGTTCTTTGAGCTGTTTTGCAGAGACTGAAACCCACGCCAGGTGGAAGAAATGAATYTCATACTGCCTGCAAGTGTGCAGACCCCAAACCAGGTGGAAC	RGAAGGTTGATGATGTTGCATCCCAATGACCTCACACACACCCCAAACCCCCTCACTCACCCGTGTTCTGAAAGACCTTTCCCCTAAAGCCTTCAAGGAGTTTGGGTCTTTTGAACACTAGCTACCAGAACCTCTTGCTTCT	C/T
15419	TCAATGAGCAGAGGATCAAAGA	15420	AGAAGCAAGAGGTTCTGGTAGC	1	BV680536	AATGAGCAGAGGATCAAAGATGAGTCCTCAGGGATACTAGTCCGGTTTGCTACTGCTGAGCCACAACCGGAACTTCCAGTTCCAAAAAATTTAATCAGTTAAGTGAGAAAAATGCAAAAATAAATGAAGATAGTCAGGCAAGACAAAATAGYTTAGCCCTAAAACAAAAATCAAGGAACTTTAGTTCCTCCTCCAGGGCTGTAGGTAATATTCTGACCCATGTTCTTTGAGCTGTTTTGCAGAGACTGAAACCCACGCCAGGTGGAAGAAATGAATYTCATACTGCCTGCAAGTGTGCAGACCCCAAACCAGGTGGAACYRGAAGGTTGATGATGTTGCATCCCAATGACCTCACACACACCCCAAACCCCCTCACTCACCCGTGTTCTGAAAGACCTT…	MARC 15419-15420:1010093105:1:539	52051961	539	539	ACCGGAACTTCCAGTTCCAAAAAATTTAATCAGTTAAGTGAGAAAAATGCAAAAATAAATGAAGATAGTCAGGCAAGACAAAATAGYTTAGCCCTAAAACAAAAATCAAGGAACTTTAGTTCCTCCTCCAGGGCTGTAGGTAATATTCTGACCCATGTTCTTTGAGCTGTTTTGCAGAGACTGAAACCCACGCCAGGTGGAAGAAATGAATYTCATACTGCCTGCAAGTGTGCAGACCCCAAACCAGGTGGAACY	GAAGGTTGATGATGTTGCATCCCAATGACCTCACACACACCCCAAACCCCCTCACTCACCCGTGTTCTGAAAGACCTTTCCCCTAAAGCCTTCAAGGAGTTTGGGTCTTTTGAACACTAGCTACCAGAACCTCTTGCTTCT	A/G
20498	AAGACAGAGTGAGCCCAGCCG	20500	ATAAGGATAATCCACCCACCAAAT	1	BV680539	GCTGTGGATAAAGATGGCACTCAGCCGTTGCGTGAAGCTGAATGAYGGGCACCTCATGCCCGTTCTTGGACTTGGCACTCTCGTCTCTGAAGGGGTAAGCTGCACCYGGGGGGCTGAAGGTTGATGCACGCAGCCTGGAAGGGCTGTCGGCAGACAGATGGTCTTGGGCCAAGGGCACTCTGGTCATTTGGAAGGACTCACCTGAACTTTCATTTCACCATTTCTAACTCTGCCTGAAGTGGAATGACAAGCTGCGGACTCTGGGGATTTGGTGGGTGGATATC	MARC 20498-20500:1028232839:1:109	52051962	109	109	GCTGTGGATAAAGATGGCACTCAGCCGTTGCGTGAAGCTGAATGAYGGGCACCTCATGCCCGTTCTTGGACTTGGCACTCTCGTCTCTGAAGGGGTAAGCTGCACC	GGGGGGCTGAAGGTTGATGCACGCAGCCTGGAAGGGCTGTCGGCAGACAGATGGTCTTGGGCCAAGGGCACTCTGGTCATTTGGAAGGACTCACCTGAACTTTCATTTCACCATTTCTAACTCTGCCTGAAGTGGAATGACAAGCTGCGGACTCTGGGGATTTGGTGGGTGGATATC	C/T
20498	AAGACAGAGTGAGCCCAGCCG	20500	ATAAGGATAATCCACCCACCAAAT	1	BV680539	GCTGTGGATAAAGATGGCACTCAGCCGTTGCGTGAAGCTGAATGAYGGGCACCTCATGCCCGTTCTTGGACTTGGCACTCTCGTCTCTGAAGGGGTAAGCTGCACCYGGGGGGCTGAAGGTTGATGCACGCAGCCTGGAAGGGCTGTCGGCAGACAGATGGTCTTGGGCCAAGGGCACTCTGGTCATTTGGAAGGACTCACCTGAACTTTCATTTCACCATTTCTAACTCTGCCTGAAGTGGAATGACAAGCTGCGGACTCTGGGGATTTGGTGGGTGGATATC	MARC 20498-20500:1028232839:1:48	52051963	48	48	GCTGTGGATAAAGATGGCACTCAGCCGTTGCGTGAAGCTGAATGA	GGGCACCTCATGCCCGTTCTTGGACTTGGCACTCTCGTCTCTGAAGGGGTAAGCTGCACCYGGGGGGCTGAAGGTTGATGCACGCAGCCTGGAAGGGCTGTCGGCAGACAGATGGTCTTGGGCCAAGGGCACTCTGGTCATTTGGAAGGACTCACCTGAACTTTCATTTCACCATTTCTAACTCTGCCTGAAGTGGAATGACAAGCTGCGGACTCTGGGGATTTGGTGGGTGGATATC	C/T
20501	GTTGTAAGAATTAGGAACCGGTCA	20503	AGTGTCCCTGTTGGTGTCTTACAT	7	BV680540	GGTCATCAGATTTTGGTGTGTAAGCCTGAAATTTGTTCTGGTCAATGGTTGGCAAAGCCCTGGGGATTCTATGAAGGAGACAACTTGCTTCTCTCTGCCCTGGAGAGATAACTTCCAGCATATGGAAGTTCTTGCACCAGGGATTGAATCTGAGCTGCAGCTGCAGGTCTGCACCACAGCCCCAGCAACGTGGGTTCCAAGGCTCCTTATTTGTGTCGTATAGGTCCCTAAGAGCAAGGCTGGCGAGGCCACCAGAGTGGCTATCGAGGTAGGTTACCGTCACATTGATGCAGCCTACGTCTATGAAAACGAGGAGGAGGTGGGCAGYGCCCTGCGGGAGAAGATCGCGGATGGCACGGTGAAGAGGGAGGAGCTGTTCTACACCACCAAGGTGCGGCG…	MARC 20501-20503:1018042097:7:522	52051964	522	522	GAAGGAGACAACTTGCTTCTCTCTGCCCTGGAGAGATAACTTCCAGCATATGGAAGTTCTTGCACCAGGGATTGAATCTGAGCTGCAGCTGCAGGTCTGCACCACAGCCCCAGCAACGTGGGTTCCAAGGCTCCTTATTTGTGTCGTATAGGTCCCTAAGAGCAAGGCTGGCGAGGCCACCAGAGTGGCTATCGAGGTAGGTTACCGTCACATTGATGCAGCCTACGTCTATGAAAACGAGGAGGAGGTGGGCAG	GCCCTGCGGGAGAAGATCGCGGATGGCACGGTGAAGAGGGAGGAGCTGTTCTACACCACCAAGGTGCGGCGGCGGGGGCGGGGGCGAGGGGAGGGTGCAGCCCCCGGGCACGGACATGGACCTTGGCCTTGAGTCGAACACCTCATGGACCTCCTAACTTTGCAGGGCCCCTTATAGAAGCGTAGAGCATGGAAAGCGTTTGCTCTGGGGTGTGTCAGAGGTGGGACAGGGTCGCTCCACGTGTCTGAGCATCAG	C/T
20501	GTTGTAAGAATTAGGAACCGGTCA	20503	AGTGTCCCTGTTGGTGTCTTACAT	7	BV680540	GGTCATCAGATTTTGGTGTGTAAGCCTGAAATTTGTTCTGGTCAATGGTTGGCAAAGCCCTGGGGATTCTATGAAGGAGACAACTTGCTTCTCTCTGCCCTGGAGAGATAACTTCCAGCATATGGAAGTTCTTGCACCAGGGATTGAATCTGAGCTGCAGCTGCAGGTCTGCACCACAGCCCCAGCAACGTGGGTTCCAAGGCTCCTTATTTGTGTCGTATAGGTCCCTAAGAGCAAGGCTGGCGAGGCCACCAGAGTGGCTATCGAGGTAGGTTACCGTCACATTGATGCAGCCTACGTCTATGAAAACGAGGAGGAGGTGGGCAGYGCCCTGCGGGAGAAGATCGCGGATGGCACGGTGAAGAGGGAGGAGCTGTTCTACACCACCAAGGTGCGGCG…	MARC 20501-20503:1018042097:7:587-594	52051965	587	594	AGGGATTGAATCTGAGCTGCAGCTGCAGGTCTGCACCACAGCCCCAGCAACGTGGGTTCCAAGGCTCCTTATTTGTGTCGTATAGGTCCCTAAGAGCAAGGCTGGCGAGGCCACCAGAGTGGCTATCGAGGTAGGTTACCGTCACATTGATGCAGCCTACGTCTATGAAAACGAGGAGGAGGTGGGCAGYGCCCTGCGGGAGAAGATCGCGGATGGCACGGTGAAGAGGGAGGAGCTGTTCTACACCACCAAGGT	GCGGGGGCGGGGGCGAGGGGAGGGTGCAGCCCCCGGGCACGGACATGGACCTTGGCCTTGAGTCGAACACCTCATGGACCTCCTAACTTTGCAGGGCCCCTTATAGAAGCGTAGAGCATGGAAAGCGTTTGCTCTGGGGTGTGTCAGAGGTGGGACAGGGTCGCTCCACGTGTCTGAGCATCAGTCAGCGTTTACATGTAACACCCAACGNTNCNACCTAATGGGGTGTGTCAGAGGTGGGACAGGGTCGCTCCA	GCGGCG/-
20502	ATTTAGTCCCAGGGCTTCTTACTT	20505	TAAATCACTGAGCTCTATCCACCA	1	BV680537	AACACGATAGTTTCCTTAAACATGCGTGGTCAGAAGGGGTTACTTAAAGACAAACAGGCTTGGACAACAAAATTTTTCTGGGTGGCTTCTAGTGGTATTTGTTGAGTCTTTTGACATCCTCAACATTGTTTGTTATTCTTTTCCTGGAAAGAAACTGAATTTGTCTGGTTCATCTGTGTCATTATACTGAGTAGTGATAAATGTTGAATTTTTAAAAATTGCTTTCAGTTGGGAGAGAAAGGAACTTTATATTTCTAAGAGCTATATTTGATAGTTTCTTAMAGCAGCACACACAAAAGGAAAAACCTTTGCAAACTTTTGCACATTCTACCCATAGTGCCTGAAAATCTCATTTGTATTTTCAGTCTGCACTTAATTYTGTTGTTGTTATCATTTGGA…	MARC 20502-20505:1068237829:1:898	52051966	898	898	TGGTCAGAAGGGGTTACTTAAAGACAAACAGGCTTGGACAACAAAATTTTTCTGGGTGGCTTCTAGTGGTATTTGTTGAGTCTTTTGACATCCTCAACATTGTTTGTTATTCTTTTCCTGGAAAGAAACTGAATTTGTCTGGTTCATCTGTGTCATTATACTGAGTAGTGATAAATGTTGAATTTTTAAAAATTGCTTTCAGTTGGGAGAGAAAGGAACTTTATATTTCTAAGAGCTATATTTGATAGTTTCTTA	AGCAGCACACACAAAAGGAAAAACCTTTGCAAACTTTTGCACATTCTACCCATAGTGCCTGAAAATCTCATTTGTATTTTCAGTCTGCACTTAATTYTGTTGTTGTTATCATTTGGAAAAC	A/C
20504	GGAGAGGTACTTAGCTACAGCCTTT	20507	AGTCAGACCCATTTCTTTTGACTC	5	BV680538	ACAGCCTTTCAGATGATTCAGATCTTCTCCTCACCCGTGTCTTCTTTTACACAACACACACACACACACACAGTAGTAATCATAGCTTCTTGAAGGTTGTGTGACTAAGCTCTTAAGGCACCAGGAAGGTCATTCTTAAACACACACACACACACACACAGTCCTTCTTCATCCGCTCTGCTCTTTGTGTTCCAGCCTGGGGAGGAGCTTCTGCCTAAGGATGCCAGTGGGAAAGTTATTTTTGATACAGTGGACCTGCGTGACACATGGGCGGTAAGGACTGCTCCTGACACCCAGGAGGCATCCTGGTGTGACAGC	MARC 20504-20507:1018039546:5:185-193	52051967	185	193	ACAGCCTTTCAGATGATTCAGATCTTCTCCTCACCCGTGTCTTCTTTTACACAACACACACACACACACACAGTAGTAATCATAGCTTCTTGAAGGTTGTGTGACTAAGCTCTTAAGGCACCAGGAAGGTCATTCTT	CACACACACACACACAGTCCTTCTTCATCCGCTCTGCTCTTTGTGTTCCAGCCTGGGGAGGAGCTTCTGCCTAAGGATGCCAGTGGGAAAGTTATTTTTGATACAGTGGACCTGCGTGACACATGGGCGGTAAGGACTGCTCCTGACACCCAGGAGGCATCCTGGTGTGACAGC	AAACACA/-
20508	TTCCATCACTTCTGAAAACCAGTA	20511	TGTGAACCTTCCAATAACAAAATG	1	BV680521	TCCATCACTTCTGAAAACCAGTAGCAGCTGAAGTTATTTCAGAAGGTGCACGTGGAAAATTACCARCCTGMAAATTATAGTACAGATACTAATGTCGTGGTAGACACTCCTTGATAGAACTTTTCAAACGTGCAGGCTGTTGGCTCATATTTCCTGACACCTTCTGGTCTTGGCAATTTACAGGTGGAATGCCACCCTTACCTCAATCAGAGCAAACTTCTGGAGTTTTGCAAGTCCAAGGACATCGTTCTAGTTGCCTATAGTGCACTGGGATCCCAAAGAAACTCAAAGTGGTAATAAGAATGTCAGAATTATGTCAGCTACTCTACTGATAATGAAACATGAAAAAAATTAAATGTTAACATTTTGTTATTGGAAGGTTCACA	MARC 20508-20511:1018039778:1:71	52051968	71	71	TCCATCACTTCTGAAAACCAGTAGCAGCTGAAGTTATTTCAGAAGGTGCACGTGGAAAATTACCA	CCTGMAAATTATAGTACAGATACTAATGTCGTGGTAGACACTCCTTGATAGAACTTTTCAAACGTGCAGGCTGTTGGCTCATATTTCCTGACACCTTCTGGTCTTGGCAATTTACAGGTGGAATGCCACCCTTACCTCAATCAGAGCAAACTTCTGGAGTTTTGCAAGTCCAAGGACATCGTTCTAGTTGCCTATAGTGCACTGGGATCCCAAAGAAACTCAAAGTGGTAATAAGAATGTCAGAATTATGTCAGC	A/G
20508	TTCCATCACTTCTGAAAACCAGTA	20511	TGTGAACCTTCCAATAACAAAATG	1	BV680521	TCCATCACTTCTGAAAACCAGTAGCAGCTGAAGTTATTTCAGAAGGTGCACGTGGAAAATTACCARCCTGMAAATTATAGTACAGATACTAATGTCGTGGTAGACACTCCTTGATAGAACTTTTCAAACGTGCAGGCTGTTGGCTCATATTTCCTGACACCTTCTGGTCTTGGCAATTTACAGGTGGAATGCCACCCTTACCTCAATCAGAGCAAACTTCTGGAGTTTTGCAAGTCCAAGGACATCGTTCTAGTTGCCTATAGTGCACTGGGATCCCAAAGAAACTCAAAGTGGTAATAAGAATGTCAGAATTATGTCAGCTACTCTACTGATAATGAAACATGAAAAAAATTAAATGTTAACATTTTGTTATTGGAAGGTTCACA	MARC 20508-20511:1018039778:1:76	52051969	76	76	TCCATCACTTCTGAAAACCAGTAGCAGCTGAAGTTATTTCAGAAGGTGCACGTGGAAAATTACCARCCTG	AAATTATAGTACAGATACTAATGTCGTGGTAGACACTCCTTGATAGAACTTTTCAAACGTGCAGGCTGTTGGCTCATATTTCCTGACACCTTCTGGTCTTGGCAATTTACAGGTGGAATGCCACCCTTACCTCAATCAGAGCAAACTTCTGGAGTTTTGCAAGTCCAAGGACATCGTTCTAGTTGCCTATAGTGCACTGGGATCCCAAAGAAACTCAAAGTGGTAATAAGAATGTCAGAATTATGTCAGCTACTC	A/C
20510	TCACCTGTTGATGGAAATATTGTT	20513	ATGGTTTAACAAAGCAGCTAATCC	3	BV680522	AAATATATTTATAATAAATATATTTTATTTATTGGCAAAAAATTTCCCCCCCTGTTAGGAAAAATTTTTTTCCAGTTGGGGCAAATAAAAAAAAATTTTTTTGAGGATTTCCCTAAACTTTTTAATCAAACCCAATTGGGCCCTTTTTTTTCCCTTCTTTTGGGGGATTTTGGGGCAAAGGTTGGCCAAGCCCAATTTTTTTTTTTCCCCCCTTTAAAACCGGGTTTTTTTTTTTTTTTTCTGTTTCAGGGTGGAAGAGAGCAACCCATATCTCTTAGAGGATCCAGTCTTAAATGCTATTGCCAAGAAACACAAYAGAAGCCCAGCGCAGGTTGCCCTGCGCTACCAGCTGCAGCGGGGAGTGGTGGTCCTGGCCAAGAGCTTCAATGAGCAGAGGAT…	MARC 20510-20513:1018040185:3:356	52051970	356	356	AAAATTTTTTTCCAGTTGGGGCAAATAAAAAAAAATTTTTTTGAGGATTTCCCTAAACTTTTTAATCAAACCCAATTGGGCCCTTTTTTTTCCCTTCTTTTGGGGGATTTTGGGGCAAAGGTTGGCCAAGCCCAATTTTTTTTTTTCCCCCCTTTAAAACCGGGTTTTTTTTTTTTTTTTCTGTTTCAGGGTGGAAGAGAGCAACCCATATCTCTTAGAGGATCCAGTCTTAAATGCTATTGCCAAGAAACACAA	AGAAGCCCAGCGCAGGTTGCCCTGCGCTACCAGCTGCAGCGGGGAGTGGTGGTCCTGGCCAAGAGCTTCAATGAGCAGAGGATCAAAGAGAACTTCCAGGTACAGGACAAGCAGTGCCTCTGCAGGGAGCTGCTCTGGGTGCCTTCCAGCACAYGCCCATGCTCGTCCATTCCCTTGTCTCTCTCCTCTGAGTGCCATGTGGCAGGGAGATTGCTG	C/T
20510	TCACCTGTTGATGGAAATATTGTT	20513	ATGGTTTAACAAAGCAGCTAATCC	3	BV680522	AAATATATTTATAATAAATATATTTTATTTATTGGCAAAAAATTTCCCCCCCTGTTAGGAAAAATTTTTTTCCAGTTGGGGCAAATAAAAAAAAATTTTTTTGAGGATTTCCCTAAACTTTTTAATCAAACCCAATTGGGCCCTTTTTTTTCCCTTCTTTTGGGGGATTTTGGGGCAAAGGTTGGCCAAGCCCAATTTTTTTTTTTCCCCCCTTTAAAACCGGGTTTTTTTTTTTTTTTTCTGTTTCAGGGTGGAAGAGAGCAACCCATATCTCTTAGAGGATCCAGTCTTAAATGCTATTGCCAAGAAACACAAYAGAAGCCCAGCGCAGGTTGCCCTGCGCTACCAGCTGCAGCGGGGAGTGGTGGTCCTGGCCAAGAGCTTCAATGAGCAGAGGAT…	MARC 20510-20513:1018040185:3:510	52051971	510	510	TAAAACCGGGTTTTTTTTTTTTTTTTCTGTTTCAGGGTGGAAGAGAGCAACCCATATCTCTTAGAGGATCCAGTCTTAAATGCTATTGCCAAGAAACACAAYAGAAGCCCAGCGCAGGTTGCCCTGCGCTACCAGCTGCAGCGGGGAGTGGTGGTCCTGGCCAAGAGCTTCAATGAGCAGAGGATCAAAGAGAACTTCCAGGTACAGGACAAGCAGTGCCTCTGCAGGGAGCTGCTCTGGGTGCCTTCCAGCACA	GCCCATGCTCGTCCATTCCCTTGTCTCTCTCCTCTGAGTGCCATGTGGCAGGGAGATTGCTG	C/T
20512	ATCATCACCTAGGGTCAACAATTC	20499	GTACAGAAACCCTCTTCACAGC	1	BV680541	ATCATCACCTAGGGTCAACAATTCCACCTGGGGCTGAAGTGGCCTCCAGCTTTCGCCSTAGTCCTTGCACCCTCTTATAAATTGTAATCTGCATCAAACTAATTGTCTCTGTGGAGTTCACATYACCCGTGACTGTGRGAATTGGGCACACAGGTGCAGTTTGCACCTGGACCAGGGGACTGCATGTATGCGTAGCGGGGTGGAAAGAGAGGTGTGTTTGTCACTTAGTGTTGGCCCTCTCTTTGCCAGCATGGCGCAGTCCATAAACTAATATCCCTTTTCTCTTTCAGTGCTGTCGATCACCCTTACTACCCCTATTCTGAAGAGTACTGAGCGGGAGCTCTCCATCGGGTGGGCTACCAGAACCTCTTGCTTCTMGGGCTGTGAAGAGGGTTTCTT…	MARC 20512-20499:1028233640:1:125	52051972	125	125	ATCATCACCTAGGGTCAACAATTCCACCTGGGGCTGAAGTGGCCTCCAGCTTTCGCCSTAGTCCTTGCACCCTCTTATAAATTGTAATCTGCATCAAACTAATTGTCTCTGTGGAGTTCACAT	ACCCGTGACTGTGRGAATTGGGCACACAGGTGCAGTTTGCACCTGGACCAGGGGACTGCATGTATGCGTAGCGGGGTGGAAAGAGAGGTGTGTTTGTCACTTAGTGTTGGCCCTCTCTTTGCCAGCATGGCGCAGTCCATAAACTAATATCCCTTTTCTCTTTCAGTGCTGTCGATCACCCTTACTACCCCTATTCTGAAGAGTACTGAGCGGGAGCTCTCCATCGGGTGGGCTACCAGAACCTCTTGCTTCTMG	C/T
20512	ATCATCACCTAGGGTCAACAATTC	20499	GTACAGAAACCCTCTTCACAGC	1	BV680541	ATCATCACCTAGGGTCAACAATTCCACCTGGGGCTGAAGTGGCCTCCAGCTTTCGCCSTAGTCCTTGCACCCTCTTATAAATTGTAATCTGCATCAAACTAATTGTCTCTGTGGAGTTCACATYACCCGTGACTGTGRGAATTGGGCACACAGGTGCAGTTTGCACCTGGACCAGGGGACTGCATGTATGCGTAGCGGGGTGGAAAGAGAGGTGTGTTTGTCACTTAGTGTTGGCCCTCTCTTTGCCAGCATGGCGCAGTCCATAAACTAATATCCCTTTTCTCTTTCAGTGCTGTCGATCACCCTTACTACCCCTATTCTGAAGAGTACTGAGCGGGAGCTCTCCATCGGGTGGGCTACCAGAACCTCTTGCTTCTMGGGCTGTGAAGAGGGTTTCTT…	MARC 20512-20499:1028233640:1:139	52051973	139	139	ATCATCACCTAGGGTCAACAATTCCACCTGGGGCTGAAGTGGCCTCCAGCTTTCGCCSTAGTCCTTGCACCCTCTTATAAATTGTAATCTGCATCAAACTAATTGTCTCTGTGGAGTTCACATYACCCGTGACTGTG	GAATTGGGCACACAGGTGCAGTTTGCACCTGGACCAGGGGACTGCATGTATGCGTAGCGGGGTGGAAAGAGAGGTGTGTTTGTCACTTAGTGTTGGCCCTCTCTTTGCCAGCATGGCGCAGTCCATAAACTAATATCCCTTTTCTCTTTCAGTGCTGTCGATCACCCTTACTACCCCTATTCTGAAGAGTACTGAGCGGGAGCTCTCCATCGGGTGGGCTACCAGAACCTCTTGCTTCTMGGGCTGTGAAGAGGG	A/G
20512	ATCATCACCTAGGGTCAACAATTC	20499	GTACAGAAACCCTCTTCACAGC	1	BV680541	ATCATCACCTAGGGTCAACAATTCCACCTGGGGCTGAAGTGGCCTCCAGCTTTCGCCSTAGTCCTTGCACCCTCTTATAAATTGTAATCTGCATCAAACTAATTGTCTCTGTGGAGTTCACATYACCCGTGACTGTGRGAATTGGGCACACAGGTGCAGTTTGCACCTGGACCAGGGGACTGCATGTATGCGTAGCGGGGTGGAAAGAGAGGTGTGTTTGTCACTTAGTGTTGGCCCTCTCTTTGCCAGCATGGCGCAGTCCATAAACTAATATCCCTTTTCTCTTTCAGTGCTGTCGATCACCCTTACTACCCCTATTCTGAAGAGTACTGAGCGGGAGCTCTCCATCGGGTGGGCTACCAGAACCTCTTGCTTCTMGGGCTGTGAAGAGGGTTTCTT…	MARC 20512-20499:1028233640:1:379	52051974	379	379	TYACCCGTGACTGTGRGAATTGGGCACACAGGTGCAGTTTGCACCTGGACCAGGGGACTGCATGTATGCGTAGCGGGGTGGAAAGAGAGGTGTGTTTGTCACTTAGTGTTGGCCCTCTCTTTGCCAGCATGGCGCAGTCCATAAACTAATATCCCTTTTCTCTTTCAGTGCTGTCGATCACCCTTACTACCCCTATTCTGAAGAGTACTGAGCGGGAGCTCTCCATCGGGTGGGCTACCAGAACCTCTTGCTTCT	GGGCTGTGAAGAGGGTTTCTTTGTAC	A/C
22074	ACGCTGAGGACAGGCAAG	21260	GTCAGAGACTGAGCCCTGGAG	1	BV680524	TAGAGCTTTGGGTGGAGATCTCGCTAGCATCAATAATAAAGAGGAACAGCAAGCAATATGGCGGCTAGTAACGGCTAGTGGAANNTTTCCCTTAGGACAGGCAAGGCYGCCCTGCACCCTCTTCCTGCCCCCATSCACCTGGAAAGTSCCCCAGGTCYGGGGGYGGGGGCAGCTCCTTGGGGGAGGGTTTAATGTGATTCTTCCCTTCCTYYCAGGTTTTTGACTTTGAATTGCCTCCAGAAGATATGAAAACAATCGATGGCCTCAACCAAAATTTAAGATATTTTAAGTTACTCTTGTAAGTGACTTGTCCATTGTTTCTCACRGTCGTTTCCCRCAGCATGTAAGTCAGCAGAGGAGCTAGGCTTCCCTAAACCARG	MARC 22074-21260:1069701582:1:689	52051975	689	689	ACGGCTAGTGGAANNTTTCCCTTAGGACAGGCAAGGCYGCCCTGCACCCTCTTCCTGCCCCCATSCACCTGGAAAGTSCCCCAGGTCYGGGGGYGGGGGCAGCTCCTTGGGGGAGGGTTTAATGTGATTCTTCCCTTCCTYYCAGGTTTTTGACTTTGAATTGCCTCCAGAAGATATGAAAACAATCGATGGCCTCAACCAAAATTTAAGATATTTTAAGTTACTCTTGTAAGTGACTTGTCCATTGTTTCTCAC	GTCGTTTCCCRCAGCATGTAAGTCAGCAGAGGAGCTAGGCTTCCCTAAACCARG	A/G
22074	ACGCTGAGGACAGGCAAG	21260	GTCAGAGACTGAGCCCTGGAG	1	BV680524	TAGAGCTTTGGGTGGAGATCTCGCTAGCATCAATAATAAAGAGGAACAGCAAGCAATATGGCGGCTAGTAACGGCTAGTGGAANNTTTCCCTTAGGACAGGCAAGGCYGCCCTGCACCCTCTTCCTGCCCCCATSCACCTGGAAAGTSCCCCAGGTCYGGGGGYGGGGGCAGCTCCTTGGGGGAGGGTTTAATGTGATTCTTCCCTTCCTYYCAGGTTTTTGACTTTGAATTGCCTCCAGAAGATATGAAAACAATCGATGGCCTCAACCAAAATTTAAGATATTTTAAGTTACTCTTGTAAGTGACTTGTCCATTGTTTCTCACRGTCGTTTCCCRCAGCATGTAAGTCAGCAGAGGAGCTAGGCTTCCCTAAACCARG	MARC 22074-21260:1069701582:1:700	52051976	700	700	AANNTTTCCCTTAGGACAGGCAAGGCYGCCCTGCACCCTCTTCCTGCCCCCATSCACCTGGAAAGTSCCCCAGGTCYGGGGGYGGGGGCAGCTCCTTGGGGGAGGGTTTAATGTGATTCTTCCCTTCCTYYCAGGTTTTTGACTTTGAATTGCCTCCAGAAGATATGAAAACAATCGATGGCCTCAACCAAAATTTAAGATATTTTAAGTTACTCTTGTAAGTGACTTGTCCATTGTTTCTCACRGTCGTTTCCC	CAGCATGTAAGTCAGCAGAGGAGCTAGGCTTCCCTAAACCARG	A/G
27572	TGTCGGGTATACAGCAAAATGA	27615	CATTCAGCTTCACGCAACGGCTG	44	BV680525	TTTTTTTTTTTTAATTTAAGAGATAAGGGTGAGTAGTGGRGAAGAGACGTTCAAACCCCTGTAGCATGCATGCTGTATCCTGTGAAATATGCCTGCAGAGACTTGAAAGAAMTAGTGGGACAGCAGTGAGTMGATTCCAGTTTCACTGTGGAAACATTGGCAGCTGACCCGGCCCCGCCTATCTTTGGGGGTTGGTGGGGATAAAGTACACGTGGCCTGCAAACAAGAGAAGGAAAGCAAGACAGAGTGAGCCCATCC	MARC 27572-27615:1039794845:44:112	52051977	112	112	TTTTTTTTTTTTAATTTAAGAGATAAGGGTGAGTAGTGGRGAAGAGACGTTCAAACCCCTGTAGCATGCATGCTGTATCCTGTGAAATATGCCTGCAGAGACTTGAAAGAA	TAGTGGGACAGCAGTGAGTMGATTCCAGTTTCACTGTGGAAACATTGGCAGCTGACCCGGCCCCGCCTATCTTTGGGGGTTGGTGGGGATAAAGTACACGTGGCCTGCAAACAAGAGAAGGAAAGCAAGACAGAGTGAGCCCATCC	A/C
27572	TGTCGGGTATACAGCAAAATGA	27615	CATTCAGCTTCACGCAACGGCTG	44	BV680525	TTTTTTTTTTTTAATTTAAGAGATAAGGGTGAGTAGTGGRGAAGAGACGTTCAAACCCCTGTAGCATGCATGCTGTATCCTGTGAAATATGCCTGCAGAGACTTGAAAGAAMTAGTGGGACAGCAGTGAGTMGATTCCAGTTTCACTGTGGAAACATTGGCAGCTGACCCGGCCCCGCCTATCTTTGGGGGTTGGTGGGGATAAAGTACACGTGGCCTGCAAACAAGAGAAGGAAAGCAAGACAGAGTGAGCCCATCC	MARC 27572-27615:1039794845:44:132	52051978	132	132	TTTTTTTTTTTTAATTTAAGAGATAAGGGTGAGTAGTGGRGAAGAGACGTTCAAACCCCTGTAGCATGCATGCTGTATCCTGTGAAATATGCCTGCAGAGACTTGAAAGAAMTAGTGGGACAGCAGTGAGT	GATTCCAGTTTCACTGTGGAAACATTGGCAGCTGACCCGGCCCCGCCTATCTTTGGGGGTTGGTGGGGATAAAGTACACGTGGCCTGCAAACAAGAGAAGGAAAGCAAGACAGAGTGAGCCCATCC	A/C
20512	ATCATCACCTAGGGTCAACAATTC	20499	GTACAGAAACCCTCTTCACAGC	1	BV680541	ATCATCACCTAGGGTCAACAATTCCACCTGGGGCTGAAGTGGCCTCCAGCTTTCGCCSTAGTCCTTGCACCCTCTTATAAATTGTAATCTGCATCAAACTAATTGTCTCTGTGGAGTTCACATYACCCGTGACTGTGRGAATTGGGCACACAGGTGCAGTTTGCACCTGGACCAGGGGACTGCATGTATGCGTAGCGGGGTGGAAAGAGAGGTGTGTTTGTCACTTAGTGTTGGCCCTCTCTTTGCCAGCATGGCGCAGTCCATAAACTAATATCCCTTTTCTCTTTCAGTGCTGTCGATCACCCTTACTACCCCTATTCTGAAGAGTACTGAGCGGGAGCTCTCCATCGGGTGGGCTACCAGAACCTCTTGCTTCTMGGGCTGTGAAGAGGGTTTCTT…	MARC 20512-20499:1028233640:1:59	52051979	59	59	ATCATCACCTAGGGTCAACAATTCCACCTGGGGCTGAAGTGGCCTCCAGCTTTCGCC	TAGTCCTTGCACCCTCTTATAAATTGTAATCTGCATCAAACTAATTGTCTCTGTGGAGTTCACATYACCCGTGACTGTGRGAATTGGGCACACAGGTGCAGTTTGCACCTGGACCAGGGGACTGCATGTATGCGTAGCGGGGTGGAAAGAGAGGTGTGTTTGTCACTTAGTGTTGGCCCTCTCTTTGCCAGCATGGCGCAGTCCATAAACTAATATCCCTTTTCTCTTTCAGTGCTGTCGATCACCCTTACTACC	C/G
22074	ACGCTGAGGACAGGCAAG	21260	GTCAGAGACTGAGCCCTGGAG	1	BV680524	TAGAGCTTTGGGTGGAGATCTCGCTAGCATCAATAATAAAGAGGAACAGCAAGCAATATGGCGGCTAGTAACGGCTAGTGGAANNTTTCCCTTAGGACAGGCAAGGCYGCCCTGCACCCTCTTCCTGCCCCCATSCACCTGGAAAGTSCCCCAGGTCYGGGGGYGGGGGCAGCTCCTTGGGGGAGGGTTTAATGTGATTCTTCCCTTCCTYYCAGGTTTTTGACTTTGAATTGCCTCCAGAAGATATGAAAACAATCGATGGCCTCAACCAAAATTTAAGATATTTTAAGTTACTCTTGTAAGTGACTTGTCCATTGTTTCTCACRGTCGTTTCCCRCAGCATGTAAGTCAGCAGAGGAGCTAGGCTTCCCTAAACCARG	MARC 22074-21260:1069701582:1:471	52051980	471	471	TAGAGCTTTGGGTGGAGATCTCGCTAGCATCAATAATAAAGAGGAACAGCAAGCAATATGGCGGCTAGTAACGGCTAGTGGAANNTTTCCCTTAGGACAGGCAAGGC	GCCCTGCACCCTCTTCCTGCCCCCATSCACCTGGAAAGTSCCCCAGGTCYGGGGGYGGGGGCAGCTCCTTGGGGGAGGGTTTAATGTGATTCTTCCCTTCCTYYCAGGTTTTTGACTTTGAATTGCCTCCAGAAGATATGAAAACAATCGATGGCCTCAACCAAAATTTAAGATATTTTAAGTTACTCTTGTAAGTGACTTGTCCATTGTTTCTCACRGTCGTTTCCCRCAGCATGTAAGTCAGCAGAGGAGCTA	C/T
22074	ACGCTGAGGACAGGCAAG	21260	GTCAGAGACTGAGCCCTGGAG	1	BV680524	TAGAGCTTTGGGTGGAGATCTCGCTAGCATCAATAATAAAGAGGAACAGCAAGCAATATGGCGGCTAGTAACGGCTAGTGGAANNTTTCCCTTAGGACAGGCAAGGCYGCCCTGCACCCTCTTCCTGCCCCCATSCACCTGGAAAGTSCCCCAGGTCYGGGGGYGGGGGCAGCTCCTTGGGGGAGGGTTTAATGTGATTCTTCCCTTCCTYYCAGGTTTTTGACTTTGAATTGCCTCCAGAAGATATGAAAACAATCGATGGCCTCAACCAAAATTTAAGATATTTTAAGTTACTCTTGTAAGTGACTTGTCCATTGTTTCTCACRGTCGTTTCCCRCAGCATGTAAGTCAGCAGAGGAGCTAGGCTTCCCTAAACCARG	MARC 22074-21260:1069701582:1:498	52051981	498	498	TAGAGCTTTGGGTGGAGATCTCGCTAGCATCAATAATAAAGAGGAACAGCAAGCAATATGGCGGCTAGTAACGGCTAGTGGAANNTTTCCCTTAGGACAGGCAAGGCYGCCCTGCACCCTCTTCCTGCCCCCAT	CACCTGGAAAGTSCCCCAGGTCYGGGGGYGGGGGCAGCTCCTTGGGGGAGGGTTTAATGTGATTCTTCCCTTCCTYYCAGGTTTTTGACTTTGAATTGCCTCCAGAAGATATGAAAACAATCGATGGCCTCAACCAAAATTTAAGATATTTTAAGTTACTCTTGTAAGTGACTTGTCCATTGTTTCTCACRGTCGTTTCCCRCAGCATGTAAGTCAGCAGAGGAGCTAGGCTTCCCTAAACCARG	C/G
22074	ACGCTGAGGACAGGCAAG	21260	GTCAGAGACTGAGCCCTGGAG	1	BV680524	TAGAGCTTTGGGTGGAGATCTCGCTAGCATCAATAATAAAGAGGAACAGCAAGCAATATGGCGGCTAGTAACGGCTAGTGGAANNTTTCCCTTAGGACAGGCAAGGCYGCCCTGCACCCTCTTCCTGCCCCCATSCACCTGGAAAGTSCCCCAGGTCYGGGGGYGGGGGCAGCTCCTTGGGGGAGGGTTTAATGTGATTCTTCCCTTCCTYYCAGGTTTTTGACTTTGAATTGCCTCCAGAAGATATGAAAACAATCGATGGCCTCAACCAAAATTTAAGATATTTTAAGTTACTCTTGTAAGTGACTTGTCCATTGTTTCTCACRGTCGTTTCCCRCAGCATGTAAGTCAGCAGAGGAGCTAGGCTTCCCTAAACCARG	MARC 22074-21260:1069701582:1:511	52051982	511	511	TAGAGCTTTGGGTGGAGATCTCGCTAGCATCAATAATAAAGAGGAACAGCAAGCAATATGGCGGCTAGTAACGGCTAGTGGAANNTTTCCCTTAGGACAGGCAAGGCYGCCCTGCACCCTCTTCCTGCCCCCATSCACCTGGAAAGT	CCCCAGGTCYGGGGGYGGGGGCAGCTCCTTGGGGGAGGGTTTAATGTGATTCTTCCCTTCCTYYCAGGTTTTTGACTTTGAATTGCCTCCAGAAGATATGAAAACAATCGATGGCCTCAACCAAAATTTAAGATATTTTAAGTTACTCTTGTAAGTGACTTGTCCATTGTTTCTCACRGTCGTTTCCCRCAGCATGTAAGTCAGCAGAGGAGCTAGGCTTCCCTAAACCARG	C/G
22074	ACGCTGAGGACAGGCAAG	21260	GTCAGAGACTGAGCCCTGGAG	1	BV680524	TAGAGCTTTGGGTGGAGATCTCGCTAGCATCAATAATAAAGAGGAACAGCAAGCAATATGGCGGCTAGTAACGGCTAGTGGAANNTTTCCCTTAGGACAGGCAAGGCYGCCCTGCACCCTCTTCCTGCCCCCATSCACCTGGAAAGTSCCCCAGGTCYGGGGGYGGGGGCAGCTCCTTGGGGGAGGGTTTAATGTGATTCTTCCCTTCCTYYCAGGTTTTTGACTTTGAATTGCCTCCAGAAGATATGAAAACAATCGATGGCCTCAACCAAAATTTAAGATATTTTAAGTTACTCTTGTAAGTGACTTGTCCATTGTTTCTCACRGTCGTTTCCCRCAGCATGTAAGTCAGCAGAGGAGCTAGGCTTCCCTAAACCARG	MARC 22074-21260:1069701582:1:521	52051983	521	521	TAGAGCTTTGGGTGGAGATCTCGCTAGCATCAATAATAAAGAGGAACAGCAAGCAATATGGCGGCTAGTAACGGCTAGTGGAANNTTTCCCTTAGGACAGGCAAGGCYGCCCTGCACCCTCTTCCTGCCCCCATSCACCTGGAAAGTSCCCCAGGTC	GGGGGYGGGGGCAGCTCCTTGGGGGAGGGTTTAATGTGATTCTTCCCTTCCTYYCAGGTTTTTGACTTTGAATTGCCTCCAGAAGATATGAAAACAATCGATGGCCTCAACCAAAATTTAAGATATTTTAAGTTACTCTTGTAAGTGACTTGTCCATTGTTTCTCACRGTCGTTTCCCRCAGCATGTAAGTCAGCAGAGGAGCTAGGCTTCCCTAAACCARG	C/T
22074	ACGCTGAGGACAGGCAAG	21260	GTCAGAGACTGAGCCCTGGAG	1	BV680524	TAGAGCTTTGGGTGGAGATCTCGCTAGCATCAATAATAAAGAGGAACAGCAAGCAATATGGCGGCTAGTAACGGCTAGTGGAANNTTTCCCTTAGGACAGGCAAGGCYGCCCTGCACCCTCTTCCTGCCCCCATSCACCTGGAAAGTSCCCCAGGTCYGGGGGYGGGGGCAGCTCCTTGGGGGAGGGTTTAATGTGATTCTTCCCTTCCTYYCAGGTTTTTGACTTTGAATTGCCTCCAGAAGATATGAAAACAATCGATGGCCTCAACCAAAATTTAAGATATTTTAAGTTACTCTTGTAAGTGACTTGTCCATTGTTTCTCACRGTCGTTTCCCRCAGCATGTAAGTCAGCAGAGGAGCTAGGCTTCCCTAAACCARG	MARC 22074-21260:1069701582:1:527	52051984	527	527	TAGAGCTTTGGGTGGAGATCTCGCTAGCATCAATAATAAAGAGGAACAGCAAGCAATATGGCGGCTAGTAACGGCTAGTGGAANNTTTCCCTTAGGACAGGCAAGGCYGCCCTGCACCCTCTTCCTGCCCCCATSCACCTGGAAAGTSCCCCAGGTCYGGGGG	GGGGGCAGCTCCTTGGGGGAGGGTTTAATGTGATTCTTCCCTTCCTYYCAGGTTTTTGACTTTGAATTGCCTCCAGAAGATATGAAAACAATCGATGGCCTCAACCAAAATTTAAGATATTTTAAGTTACTCTTGTAAGTGACTTGTCCATTGTTTCTCACRGTCGTTTCCCRCAGCATGTAAGTCAGCAGAGGAGCTAGGCTTCCCTAAACCARG	C/T
22074	ACGCTGAGGACAGGCAAG	21260	GTCAGAGACTGAGCCCTGGAG	1	BV680524	TAGAGCTTTGGGTGGAGATCTCGCTAGCATCAATAATAAAGAGGAACAGCAAGCAATATGGCGGCTAGTAACGGCTAGTGGAANNTTTCCCTTAGGACAGGCAAGGCYGCCCTGCACCCTCTTCCTGCCCCCATSCACCTGGAAAGTSCCCCAGGTCYGGGGGYGGGGGCAGCTCCTTGGGGGAGGGTTTAATGTGATTCTTCCCTTCCTYYCAGGTTTTTGACTTTGAATTGCCTCCAGAAGATATGAAAACAATCGATGGCCTCAACCAAAATTTAAGATATTTTAAGTTACTCTTGTAAGTGACTTGTCCATTGTTTCTCACRGTCGTTTCCCRCAGCATGTAAGTCAGCAGAGGAGCTAGGCTTCCCTAAACCARG	MARC 22074-21260:1069701582:1:574	52051985	574	574	TAGAGCTTTGGGTGGAGATCTCGCTAGCATCAATAATAAAGAGGAACAGCAAGCAATATGGCGGCTAGTAACGGCTAGTGGAANNTTTCCCTTAGGACAGGCAAGGCYGCCCTGCACCCTCTTCCTGCCCCCATSCACCTGGAAAGTSCCCCAGGTCYGGGGGYGGGGGCAGCTCCTTGGGGGAGGGTTTAATGTGATTCTTCCCTTCCT	YCAGGTTTTTGACTTTGAATTGCCTCCAGAAGATATGAAAACAATCGATGGCCTCAACCAAAATTTAAGATATTTTAAGTTACTCTTGTAAGTGACTTGTCCATTGTTTCTCACRGTCGTTTCCCRCAGCATGTAAGTCAGCAGAGGAGCTAGGCTTCCCTAAACCARG	C/T
22074	ACGCTGAGGACAGGCAAG	21260	GTCAGAGACTGAGCCCTGGAG	1	BV680524	TAGAGCTTTGGGTGGAGATCTCGCTAGCATCAATAATAAAGAGGAACAGCAAGCAATATGGCGGCTAGTAACGGCTAGTGGAANNTTTCCCTTAGGACAGGCAAGGCYGCCCTGCACCCTCTTCCTGCCCCCATSCACCTGGAAAGTSCCCCAGGTCYGGGGGYGGGGGCAGCTCCTTGGGGGAGGGTTTAATGTGATTCTTCCCTTCCTYYCAGGTTTTTGACTTTGAATTGCCTCCAGAAGATATGAAAACAATCGATGGCCTCAACCAAAATTTAAGATATTTTAAGTTACTCTTGTAAGTGACTTGTCCATTGTTTCTCACRGTCGTTTCCCRCAGCATGTAAGTCAGCAGAGGAGCTAGGCTTCCCTAAACCARG	MARC 22074-21260:1069701582:1:575	52051986	575	575	TAGAGCTTTGGGTGGAGATCTCGCTAGCATCAATAATAAAGAGGAACAGCAAGCAATATGGCGGCTAGTAACGGCTAGTGGAANNTTTCCCTTAGGACAGGCAAGGCYGCCCTGCACCCTCTTCCTGCCCCCATSCACCTGGAAAGTSCCCCAGGTCYGGGGGYGGGGGCAGCTCCTTGGGGGAGGGTTTAATGTGATTCTTCCCTTCCTY	CAGGTTTTTGACTTTGAATTGCCTCCAGAAGATATGAAAACAATCGATGGCCTCAACCAAAATTTAAGATATTTTAAGTTACTCTTGTAAGTGACTTGTCCATTGTTTCTCACRGTCGTTTCCCRCAGCATGTAAGTCAGCAGAGGAGCTAGGCTTCCCTAAACCARG	C/T
27572	TGTCGGGTATACAGCAAAATGA	27615	CATTCAGCTTCACGCAACGGCTG	44	BV680525	TTTTTTTTTTTTAATTTAAGAGATAAGGGTGAGTAGTGGRGAAGAGACGTTCAAACCCCTGTAGCATGCATGCTGTATCCTGTGAAATATGCCTGCAGAGACTTGAAAGAAMTAGTGGGACAGCAGTGAGTMGATTCCAGTTTCACTGTGGAAACATTGGCAGCTGACCCGGCCCCGCCTATCTTTGGGGGTTGGTGGGGATAAAGTACACGTGGCCTGCAAACAAGAGAAGGAAAGCAAGACAGAGTGAGCCCATCC	MARC 27572-27615:1039794845:44:40	52051987	40	40	TTTTTTTTTTTTAATTTAAGAGATAAGGGTGAGTAGTGG	GAAGAGACGTTCAAACCCCTGTAGCATGCATGCTGTATCCTGTGAAATATGCCTGCAGAGACTTGAAAGAAMTAGTGGGACAGCAGTGAGTMGATTCCAGTTTCACTGTGGAAACATTGGCAGCTGACCCGGCCCCGCCTATCTTTGGGGGTTGGTGGGGATAAAGTACACGTGGCCTGCAAACAAGAGAAGGAAAGCAAGACAGAGTGAGCCCATCC	A/G
27573	CTTCATACAGGCGATCATACCC	31062	AAGAAATGTATCCTCCGCTTCA	3	BV680542	ATCATACCCCTTTTCCTTACAGTATTCTATGGGTCAGAAGCAAGGCACAAGGACTACCCACCCTCCAGGGGAGGGCATTTCACAGAGGCCTGAGTTCCAGGAGGCAGAGATCGGGGCGGGGAGGGGGGGAACGGACCTTCTTGCCATGTGCCCACTACTTCTCTAATGGACCAGGAGCATCCTGTCTCCTGGTTGGATGCTTCCTATGGTAGTCTTTGAGAAATCTTAGAAAGRGAGCGATCTCTGAAGCGGAGGA	MARC 27573-31062:1042817955:3:135-140	52051988	135	140	ATCATACCCCTTTTCCTTACAGTATTCTATGGGTCAGAAGCAAGGCACAAGGACTACCCACCCTCCAGGGGAGGGCATTTCACAGAGGCCTGAGTTCCAGGAGGCAGAGATCGGGG	GAGGGGGGGAACGGACCTTCTTGCCATGTGCCCACTACTTCTCTAATGGACCAGGAGCATCCTGTCTCCTGGTTGGATGCTTCCTATGGTAGTCTTTGAGAAATCTTAGAAAGRGAGCGATCTCTGAAGCGGAGGA	CGGG/-
27592	CAGGGCTGCACCCTGTGGCTTA	27591	ATGCTTCTCCCATCCAGTATTTG	1	BV680526	TGTGGCTTATAGAAGTTCCCAGGCTAGGGGTCAAATCGGAGCTGTAGCCGCCAGCCTACACCACAGCCACAGCAATGCAGGATGTGAGCCGTGTCTGCAACCTACACCATAGCTCACGGCAACACCAGATCCTTAACCCACTGAGCAAGGCCAGGGATYGAACCTGCGTCCTTGTGGATTCTAGTCRGGTTCTTACCACTGAGCCACAAGGGGAACTCCTGACTCCTAATTTTTAATAATAGAAATATAAAGGGTACACTCATAAGAGTTACAGCTGACACAATGTTAAAGAAAAAAAATACTAACGTAACCACAAGAAATAACAGAATCAGAGTACTKACCTTGACCAGCCAGAGGGATGCGTTGAAAATAAGATAAAGGGCAATGTTGCCTTCCGTA…	MARC 27592-27591:1039617333:1:174	52051989	174	174	TGTGGCTTATAGAAGTTCCCAGGCTAGGGGTCAAATCGGAGCTGTAGCCGCCAGCCTACACCACAGCCACAGCAATGCAGGATGTGAGCCGTGTCTGCAACCTACACCATAGCTCACGGCAACACCAGATCCTTAACCCACTGAGCAAGGCCAGGGAT	GAACCTGCGTCCTTGTGGATTCTAGTCRGGTTCTTACCACTGAGCCACAAGGGGAACTCCTGACTCCTAATTTTTAATAATAGAAATATAAAGGGTACACTCATAAGAGTTACAGCTGACACAATGTTAAAGAAAAAAAATACTAACGTAACCACAAGAAATAACAGAATCAGAGTACTKACCTTGACCAGCCAGAGGGATGCGTTGAAAATAAGATAAAGGGCAATGTTGCCTTCCGTAGTTTTCTCTAAAATA	C/T
27592	CAGGGCTGCACCCTGTGGCTTA	27591	ATGCTTCTCCCATCCAGTATTTG	1	BV680526	TGTGGCTTATAGAAGTTCCCAGGCTAGGGGTCAAATCGGAGCTGTAGCCGCCAGCCTACACCACAGCCACAGCAATGCAGGATGTGAGCCGTGTCTGCAACCTACACCATAGCTCACGGCAACACCAGATCCTTAACCCACTGAGCAAGGCCAGGGATYGAACCTGCGTCCTTGTGGATTCTAGTCRGGTTCTTACCACTGAGCCACAAGGGGAACTCCTGACTCCTAATTTTTAATAATAGAAATATAAAGGGTACACTCATAAGAGTTACAGCTGACACAATGTTAAAGAAAAAAAATACTAACGTAACCACAAGAAATAACAGAATCAGAGTACTKACCTTGACCAGCCAGAGGGATGCGTTGAAAATAAGATAAAGGGCAATGTTGCCTTCCGTA…	MARC 27592-27591:1039617333:1:202	52051990	202	202	TGTGGCTTATAGAAGTTCCCAGGCTAGGGGTCAAATCGGAGCTGTAGCCGCCAGCCTACACCACAGCCACAGCAATGCAGGATGTGAGCCGTGTCTGCAACCTACACCATAGCTCACGGCAACACCAGATCCTTAACCCACTGAGCAAGGCCAGGGATYGAACCTGCGTCCTTGTGGATTCTAGTC	GGTTCTTACCACTGAGCCACAAGGGGAACTCCTGACTCCTAATTTTTAATAATAGAAATATAAAGGGTACACTCATAAGAGTTACAGCTGACACAATGTTAAAGAAAAAAAATACTAACGTAACCACAAGAAATAACAGAATCAGAGTACTKACCTTGACCAGCCAGAGGGATGCGTTGAAAATAAGATAAAGGGCAATGTTGCCTTCCGTAGTTTTCTCTAAAATATCAACTGTACAAATACTGGATGGGA	A/G
27592	CAGGGCTGCACCCTGTGGCTTA	27591	ATGCTTCTCCCATCCAGTATTTG	1	BV680526	TGTGGCTTATAGAAGTTCCCAGGCTAGGGGTCAAATCGGAGCTGTAGCCGCCAGCCTACACCACAGCCACAGCAATGCAGGATGTGAGCCGTGTCTGCAACCTACACCATAGCTCACGGCAACACCAGATCCTTAACCCACTGAGCAAGGCCAGGGATYGAACCTGCGTCCTTGTGGATTCTAGTCRGGTTCTTACCACTGAGCCACAAGGGGAACTCCTGACTCCTAATTTTTAATAATAGAAATATAAAGGGTACACTCATAAGAGTTACAGCTGACACAATGTTAAAGAAAAAAAATACTAACGTAACCACAAGAAATAACAGAATCAGAGTACTKACCTTGACCAGCCAGAGGGATGCGTTGAAAATAAGATAAAGGGCAATGTTGCCTTCCGTA…	MARC 27592-27591:1039617333:1:354	52051991	354	354	GTGAGCCGTGTCTGCAACCTACACCATAGCTCACGGCAACACCAGATCCTTAACCCACTGAGCAAGGCCAGGGATYGAACCTGCGTCCTTGTGGATTCTAGTCRGGTTCTTACCACTGAGCCACAAGGGGAACTCCTGACTCCTAATTTTTAATAATAGAAATATAAAGGGTACACTCATAAGAGTTACAGCTGACACAATGTTAAAGAAAAAAAATACTAACGTAACCACAAGAAATAACAGAATCAGAGTACT	ACCTTGACCAGCCAGAGGGATGCGTTGAAAATAAGATAAAGGGCAATGTTGCCTTCCGTAGTTTTCTCTAAAATATCAACTGTACAAATACTGGATGGGA	G/T
27648	AAGGGTGAGTAGTGGGGAAG	20500	ATAAGGATAATCCACCCACCAAAT	1	BV680527	TAGTGGGGAAGAGACGTTCAAACCCCTGTAGCATGCATGCTGTATCCTGTGAAATATGCCTGCAGAGACTTGAAAGAACTAGTGGGACAGCAGTGAGTMGATTCCAGTTTCACTGTGGAAACATTGGCAGCTGACCCGGCCCCGCCTATCTTTGGGGGTTGGTGGGGATAAAGTACACGTGGCCTGCAAACAAGAGAAGGAAAGCAAGACAGAGTGAGCCCAGCCGGGGCTGTGGATAAAGATGGCACTCAGCCGTTGCGTGAAGCTGAATGAYGGGCACCTCATGCCCGTTCTTGGACTTGGCACTCTCGTCTCTGAAGGGGTAAGCTGCACCYGGGGGGCTGAAGGTTGATGCACGCAGCCTGGAAGGGCTGTCGGCAGACAGATGGTCTTGGGCCA…	MARC 27648-20500:1039618216:1:105	52051992	105	105	TAGTGGGGAAGAGACGTTCAAACCCCTGTAGCATGCATGCTGTATCCTGTGAAATATGCCTGCAGAGACTTGAAAGAACTAGTGGGACAGCAGTGAGT	GATTCCAGTTTCACTGTGGAAACATTGGCAGCTGACCCGGCCCCGCCTATCTTTGGGGGTTGGTGGGGATAAAGTACACGTGGCCTGCAAACAAGAGAAGGAAAGCAAGACAGAGTGAGCCCAGCCGGGGCTGTGGATAAAGATGGCACTCAGCCGTTGCGTGAAGCTGAATGAYGGGCACCTCATGCCCGTTCTTGGACTTGGCACTCTCGTCTCTGAAGGGGTAAGCTGCACCYGGGGGGCTGAAGGTTGATG	A/C
27648	AAGGGTGAGTAGTGGGGAAG	20500	ATAAGGATAATCCACCCACCAAAT	1	BV680527	TAGTGGGGAAGAGACGTTCAAACCCCTGTAGCATGCATGCTGTATCCTGTGAAATATGCCTGCAGAGACTTGAAAGAACTAGTGGGACAGCAGTGAGTMGATTCCAGTTTCACTGTGGAAACATTGGCAGCTGACCCGGCCCCGCCTATCTTTGGGGGTTGGTGGGGATAAAGTACACGTGGCCTGCAAACAAGAGAAGGAAAGCAAGACAGAGTGAGCCCAGCCGGGGCTGTGGATAAAGATGGCACTCAGCCGTTGCGTGAAGCTGAATGAYGGGCACCTCATGCCCGTTCTTGGACTTGGCACTCTCGTCTCTGAAGGGGTAAGCTGCACCYGGGGGGCTGAAGGTTGATGCACGCAGCCTGGAAGGGCTGTCGGCAGACAGATGGTCTTGGGCCA…	MARC 27648-20500:1039618216:1:280	52051993	280	280	CAAACCCCTGTAGCATGCATGCTGTATCCTGTGAAATATGCCTGCAGAGACTTGAAAGAACTAGTGGGACAGCAGTGAGTMGATTCCAGTTTCACTGTGGAAACATTGGCAGCTGACCCGGCCCCGCCTATCTTTGGGGGTTGGTGGGGATAAAGTACACGTGGCCTGCAAACAAGAGAAGGAAAGCAAGACAGAGTGAGCCCAGCCGGGGCTGTGGATAAAGATGGCACTCAGCCGTTGCGTGAAGCTGAATGA	GGGCACCTCATGCCCGTTCTTGGACTTGGCACTCTCGTCTCTGAAGGGGTAAGCTGCACCYGGGGGGCTGAAGGTTGATGCACGCAGCCTGGAAGGGCTGTCGGCAGACAGATGGTCTTGGGCCAAGGGCACTCTGGTCATTTGGAAGGACTCACCTGAAYTTTCATTTCACCATTTCTAACTCTGCCTGAAGTGGAATGACAAGCTGCGGACTCTGGGGATTTGGTGGGTGGATA	C/T
27648	AAGGGTGAGTAGTGGGGAAG	20500	ATAAGGATAATCCACCCACCAAAT	1	BV680527	TAGTGGGGAAGAGACGTTCAAACCCCTGTAGCATGCATGCTGTATCCTGTGAAATATGCCTGCAGAGACTTGAAAGAACTAGTGGGACAGCAGTGAGTMGATTCCAGTTTCACTGTGGAAACATTGGCAGCTGACCCGGCCCCGCCTATCTTTGGGGGTTGGTGGGGATAAAGTACACGTGGCCTGCAAACAAGAGAAGGAAAGCAAGACAGAGTGAGCCCAGCCGGGGCTGTGGATAAAGATGGCACTCAGCCGTTGCGTGAAGCTGAATGAYGGGCACCTCATGCCCGTTCTTGGACTTGGCACTCTCGTCTCTGAAGGGGTAAGCTGCACCYGGGGGGCTGAAGGTTGATGCACGCAGCCTGGAAGGGCTGTCGGCAGACAGATGGTCTTGGGCCA…	MARC 27648-20500:1039618216:1:341	52051994	341	341	TAGTGGGACAGCAGTGAGTMGATTCCAGTTTCACTGTGGAAACATTGGCAGCTGACCCGGCCCCGCCTATCTTTGGGGGTTGGTGGGGATAAAGTACACGTGGCCTGCAAACAAGAGAAGGAAAGCAAGACAGAGTGAGCCCAGCCGGGGCTGTGGATAAAGATGGCACTCAGCCGTTGCGTGAAGCTGAATGAYGGGCACCTCATGCCCGTTCTTGGACTTGGCACTCTCGTCTCTGAAGGGGTAAGCTGCACC	GGGGGGCTGAAGGTTGATGCACGCAGCCTGGAAGGGCTGTCGGCAGACAGATGGTCTTGGGCCAAGGGCACTCTGGTCATTTGGAAGGACTCACCTGAAYTTTCATTTCACCATTTCTAACTCTGCCTGAAGTGGAATGACAAGCTGCGGACTCTGGGGATTTGGTGGGTGGATA	C/T
27648	AAGGGTGAGTAGTGGGGAAG	20500	ATAAGGATAATCCACCCACCAAAT	1	BV680527	TAGTGGGGAAGAGACGTTCAAACCCCTGTAGCATGCATGCTGTATCCTGTGAAATATGCCTGCAGAGACTTGAAAGAACTAGTGGGACAGCAGTGAGTMGATTCCAGTTTCACTGTGGAAACATTGGCAGCTGACCCGGCCCCGCCTATCTTTGGGGGTTGGTGGGGATAAAGTACACGTGGCCTGCAAACAAGAGAAGGAAAGCAAGACAGAGTGAGCCCAGCCGGGGCTGTGGATAAAGATGGCACTCAGCCGTTGCGTGAAGCTGAATGAYGGGCACCTCATGCCCGTTCTTGGACTTGGCACTCTCGTCTCTGAAGGGGTAAGCTGCACCYGGGGGGCTGAAGGTTGATGCACGCAGCCTGGAAGGGCTGTCGGCAGACAGATGGTCTTGGGCCA…	MARC 27648-20500:1039618216:1:441	52051995	441	441	TGGCCTGCAAACAAGAGAAGGAAAGCAAGACAGAGTGAGCCCAGCCGGGGCTGTGGATAAAGATGGCACTCAGCCGTTGCGTGAAGCTGAATGAYGGGCACCTCATGCCCGTTCTTGGACTTGGCACTCTCGTCTCTGAAGGGGTAAGCTGCACCYGGGGGGCTGAAGGTTGATGCACGCAGCCTGGAAGGGCTGTCGGCAGACAGATGGTCTTGGGCCAAGGGCACTCTGGTCATTTGGAAGGACTCACCTGAA	TTTCATTTCACCATTTCTAACTCTGCCTGAAGTGGAATGACAAGCTGCGGACTCTGGGGATTTGGTGGGTGGATA	C/T
31839	ATCCGCTCTGCTCTTTGTGT	20507	AGTCAGACCCATTTCTTTTGACTC	1	BV680528	CTTTGTGTTCCAGCCTGGGGAGGAGCTTCTGCCTAAGGATGCCAGTGGGAAAGTTATTTTTGATACRGTGGAACCTGCGTGACACATGGGCGGTAAGGACTGCTCCTGACACCCAGGAGGCATCCTGGTGTGACAGCACTGGCTGGGGAGTCAAAAGAAATGGGTCTGACT	MARC 31839-20507:1046791390:1:82	52051996	82	82	CTTTGTGTTCCAGCCTGGGGAGGAGCTTCTGCCTAAGGATGCCAGTGGGAAAGTTATTTTTGATAC	GTGGAACCTGCGTGACACATGGGCGGTAAGGACTGCTCCTGACACCCAGGAGGCATCCTGGTGTGACAGCACTGGCTGGGGAGTCAAAAGAAATGGGTCTGACT	A/G
31840	TTTTTCTGTTTCAGGGTGGA	20513	ATGGTTTAACAAAGCAGCTAATCC	1	BV680529	TCAGGGTGGAAGAGAGCAACCCATATCTCTTAGAGGATCCAGTCTTAAATGCTATTGCCAAGAAACACAAYAGAAGCCCAGCGCAGGTTGCCCTGCGCTACCAGCTGCAGCGGGGAGTGGTGGTCCTGGCCAAGAGCTTCAATGAGCAGAGGATCAAAGAGAACTTCCAGGTACAGGACAAGCAGTGCCTCTGCAGGGAGCTGCTCTGGGTGCCTTCCAGCACAYGCCCATGCTCGTCCATTCCCTTGTCTCTCTCCTCTGAGTGCCATGTGGCAGGGAGATTGCTGGCTTCAGGGTCCCAGGTTTGACRTTCTTGCAGCTTGGCTTTGCCACTTCCTAGTTGTGTGACGCTGATCTCACTTCATCTCTGTTTTTTCATGGGTTTTAAGAGTCCCTCCA…	MARC 31840-20513:1047327115:1:239	52051997	239	239	TCAGGGTGGAAGAGAGCAACCCATATCTCTTAGAGGATCCAGTCTTAAATGCTATTGCCAAGAAACACAAYAGAAGCCCAGCGCAGGTTGCCCTGCGCTACCAGCTGCAGCGGGGAGTGGTGGTCCTGGCCAAGAGCTTCAATGAGCAGAGGATCAAAGAGAACTTCCAGGTACAGGACAAGCAGTGCCTCTGCAGGGAGCTGCTCTGGGTGCCTTCCAGCACA	GCCCATGCTCGTCCATTCCCTTGTCTCTCTCCTCTGAGTGCCATGTGGCAGGGAGATTGCTGGCTTCAGGGTCCCAGGTTTGACRTTCTTGCAGCTTGGCTTTGCCACTTCCTAGTTGTGTGACGCTGATCTCACTTCATCTCTGTTTTTTCATGGGTTTTAAGAGTCCCTCCAGCAGTAAGGAACTTGTAAAACCCTAGTCCTCTCCTTTGCCTGCTCTATTTGTATTTCAATATCAGATCCAAAGAGGATTAG	C/T
31840	TTTTTCTGTTTCAGGGTGGA	20513	ATGGTTTAACAAAGCAGCTAATCC	1	BV680529	TCAGGGTGGAAGAGAGCAACCCATATCTCTTAGAGGATCCAGTCTTAAATGCTATTGCCAAGAAACACAAYAGAAGCCCAGCGCAGGTTGCCCTGCGCTACCAGCTGCAGCGGGGAGTGGTGGTCCTGGCCAAGAGCTTCAATGAGCAGAGGATCAAAGAGAACTTCCAGGTACAGGACAAGCAGTGCCTCTGCAGGGAGCTGCTCTGGGTGCCTTCCAGCACAYGCCCATGCTCGTCCATTCCCTTGTCTCTCTCCTCTGAGTGCCATGTGGCAGGGAGATTGCTGGCTTCAGGGTCCCAGGTTTGACRTTCTTGCAGCTTGGCTTTGCCACTTCCTAGTTGTGTGACGCTGATCTCACTTCATCTCTGTTTTTTCATGGGTTTTAAGAGTCCCTCCA…	MARC 31840-20513:1047327115:1:324	52051998	324	324	TTGCCAAGAAACACAAYAGAAGCCCAGCGCAGGTTGCCCTGCGCTACCAGCTGCAGCGGGGAGTGGTGGTCCTGGCCAAGAGCTTCAATGAGCAGAGGATCAAAGAGAACTTCCAGGTACAGGACAAGCAGTGCCTCTGCAGGGAGCTGCTCTGGGTGCCTTCCAGCACAYGCCCATGCTCGTCCATTCCCTTGTCTCTCTCCTCTGAGTGCCATGTGGCAGGGAGATTGCTGGCTTCAGGGTCCCAGGTTTGAC	TTCTTGCAGCTTGGCTTTGCCACTTCCTAGTTGTGTGACGCTGATCTCACTTCATCTCTGTTTTTTCATGGGTTTTAAGAGTCCCTCCAGCAGTAAGGAACTTGTAAAACCCTAGTCCTCTCCTTTGCCTGCTCTATTTGTATTTCAATATCAGATCCAAAGAGGATTAGCTGCTTTGT	A/G
31840	TTTTTCTGTTTCAGGGTGGA	20513	ATGGTTTAACAAAGCAGCTAATCC	1	BV680529	TCAGGGTGGAAGAGAGCAACCCATATCTCTTAGAGGATCCAGTCTTAAATGCTATTGCCAAGAAACACAAYAGAAGCCCAGCGCAGGTTGCCCTGCGCTACCAGCTGCAGCGGGGAGTGGTGGTCCTGGCCAAGAGCTTCAATGAGCAGAGGATCAAAGAGAACTTCCAGGTACAGGACAAGCAGTGCCTCTGCAGGGAGCTGCTCTGGGTGCCTTCCAGCACAYGCCCATGCTCGTCCATTCCCTTGTCTCTCTCCTCTGAGTGCCATGTGGCAGGGAGATTGCTGGCTTCAGGGTCCCAGGTTTGACRTTCTTGCAGCTTGGCTTTGCCACTTCCTAGTTGTGTGACGCTGATCTCACTTCATCTCTGTTTTTTCATGGGTTTTAAGAGTCCCTCCA…	MARC 31840-20513:1047327115:1:85	52051999	85	85	TCAGGGTGGAAGAGAGCAACCCATATCTCTTAGAGGATCCAGTCTTAAATGCTATTGCCAAGAAACACAA	AGAAGCCCAGCGCAGGTTGCCCTGCGCTACCAGCTGCAGCGGGGAGTGGTGGTCCTGGCCAAGAGCTTCAATGAGCAGAGGATCAAAGAGAACTTCCAGGTACAGGACAAGCAGTGCCTCTGCAGGGAGCTGCTCTGGGTGCCTTCCAGCACAYGCCCATGCTCGTCCATTCCCTTGTCTCTCTCCTCTGAGTGCCATGTGGCAGGGAGATTGCTGGCTTCAGGGTCCCAGGTTTGACRTTCTTGCAGCTTGGCT	C/T
49421	AGAAGAACTTGGGACAACGAAG	35084	TGCAGTACGAGAAGAAGGTCAA	1	BV680530	TTGGGACAACGAAGATACGCTTCTCTTTCCTTCCACGCGCTGAATCCTGTCGTGGGCTTTTCCAAGAAGACATTAATTCTTGTTCTCTTGTCATGACCTCCTTCTCCTGTTYGGGTTGTTATTTTTTTCTTTTTGATAATYAATGCTGATTCTCGACAGGTGACCCCTATTTCTCCCTGCSYTTATTTTTGGTCTRTAGCCCATTCCAAATGATTGATCAGCACACCTTCCTCCCCAGGCCTTGGAGAAGTGTAAGGACGCAGGACTGACCAAGTCCATCGGCGTGTCCAACTTTAACCACC	MARC 49421-35084:1119620648:1:323	52052000	323	323	TTGGGACAACGAAGATACGCTTCTCTTTCCTTCCACGCGCTGAATCCTGTCGTGGGCTTTTCCAAGAAGACATTAATTCTTGTTCTCTTGTCATGACCTCCTTCTCCTGTT	GGGTTGTTATTTTTTTCTTTTTGATAATYAATGCTGATTCTCGACAGGTGACCCCTATTTCTCCCTGCSYTTATTTTTGGTCTRTAGCCCATTCCAAATGATTGATCAGCACACCTTCCTCCCCAGGCCTTGGAGAAGTGTAAGGACGCAGGACTGACCAAGTCCATCGGCGTGTCCAACTTTAACCACC	C/T
49421	AGAAGAACTTGGGACAACGAAG	35084	TGCAGTACGAGAAGAAGGTCAA	1	BV680530	TTGGGACAACGAAGATACGCTTCTCTTTCCTTCCACGCGCTGAATCCTGTCGTGGGCTTTTCCAAGAAGACATTAATTCTTGTTCTCTTGTCATGACCTCCTTCTCCTGTTYGGGTTGTTATTTTTTTCTTTTTGATAATYAATGCTGATTCTCGACAGGTGACCCCTATTTCTCCCTGCSYTTATTTTTGGTCTRTAGCCCATTCCAAATGATTGATCAGCACACCTTCCTCCCCAGGCCTTGGAGAAGTGTAAGGACGCAGGACTGACCAAGTCCATCGGCGTGTCCAACTTTAACCACC	MARC 49421-35084:1119620648:1:352	52052001	352	352	TTGGGACAACGAAGATACGCTTCTCTTTCCTTCCACGCGCTGAATCCTGTCGTGGGCTTTTCCAAGAAGACATTAATTCTTGTTCTCTTGTCATGACCTCCTTCTCCTGTTYGGGTTGTTATTTTTTTCTTTTTGATAAT	AATGCTGATTCTCGACAGGTGACCCCTATTTCTCCCTGCSYTTATTTTTGGTCTRTAGCCCATTCCAAATGATTGATCAGCACACCTTCCTCCCCAGGCCTTGGAGAAGTGTAAGGACGCAGGACTGACCAAGTCCATCGGCGTGTCCAACTTTAACCACC	C/T
49421	AGAAGAACTTGGGACAACGAAG	35084	TGCAGTACGAGAAGAAGGTCAA	1	BV680530	TTGGGACAACGAAGATACGCTTCTCTTTCCTTCCACGCGCTGAATCCTGTCGTGGGCTTTTCCAAGAAGACATTAATTCTTGTTCTCTTGTCATGACCTCCTTCTCCTGTTYGGGTTGTTATTTTTTTCTTTTTGATAATYAATGCTGATTCTCGACAGGTGACCCCTATTTCTCCCTGCSYTTATTTTTGGTCTRTAGCCCATTCCAAATGATTGATCAGCACACCTTCCTCCCCAGGCCTTGGAGAAGTGTAAGGACGCAGGACTGACCAAGTCCATCGGCGTGTCCAACTTTAACCACC	MARC 49421-35084:1119620648:1:393	52052002	393	393	TTGGGACAACGAAGATACGCTTCTCTTTCCTTCCACGCGCTGAATCCTGTCGTGGGCTTTTCCAAGAAGACATTAATTCTTGTTCTCTTGTCATGACCTCCTTCTCCTGTTYGGGTTGTTATTTTTTTCTTTTTGATAATYAATGCTGATTCTCGACAGGTGACCCCTATTTCTCCCTGCS	TTATTTTTGGTCTRTAGCCCATTCCAAATGATTGATCAGCACACCTTCCTCCCCAGGCCTTGGAGAAGTGTAAGGACGCAGGACTGACCAAGTCCATCGGCGTGTCCAACTTTAACCACC	C/T
49421	AGAAGAACTTGGGACAACGAAG	35084	TGCAGTACGAGAAGAAGGTCAA	1	BV680530	TTGGGACAACGAAGATACGCTTCTCTTTCCTTCCACGCGCTGAATCCTGTCGTGGGCTTTTCCAAGAAGACATTAATTCTTGTTCTCTTGTCATGACCTCCTTCTCCTGTTYGGGTTGTTATTTTTTTCTTTTTGATAATYAATGCTGATTCTCGACAGGTGACCCCTATTTCTCCCTGCSYTTATTTTTGGTCTRTAGCCCATTCCAAATGATTGATCAGCACACCTTCCTCCCCAGGCCTTGGAGAAGTGTAAGGACGCAGGACTGACCAAGTCCATCGGCGTGTCCAACTTTAACCACC	MARC 49421-35084:1119620648:1:407	52052003	407	407	TTGGGACAACGAAGATACGCTTCTCTTTCCTTCCACGCGCTGAATCCTGTCGTGGGCTTTTCCAAGAAGACATTAATTCTTGTTCTCTTGTCATGACCTCCTTCTCCTGTTYGGGTTGTTATTTTTTTCTTTTTGATAATYAATGCTGATTCTCGACAGGTGACCCCTATTTCTCCCTGCSYTTATTTTTGGTCT	TAGCCCATTCCAAATGATTGATCAGCACACCTTCCTCCCCAGGCCTTGGAGAAGTGTAAGGACGCAGGACTGACCAAGTCCATCGGCGTGTCCAACTTTAACCACC	A/G
49422	ATCCCAAAGCCAGTGTCTG	49423	TTACATCTGATCTGCCAAGGTG	1	BV680531	TCCCAAAGCCAGTGTCTGGAGCTTAATGACGGTCACCTCWTTCCTGTACTGGGATTTGGCACGTATGCACCTGAAGAGGTAACGGCCGTGGTCTTGGGGTGAGGGTTCAGAGGTAAATGGATGTAACATGAGCGGCAGCTGAACGAGGCTGACAATTCAGTGGGGTCCTGTGTGACTGTGAGCAGGCCCACTTCGTTCTCATCACCAGGCTAGAACCATTCTCAGGACAGGGAGAACGATTTCAGTCTTCACTCTGCATAAGAGTCTGATCATACAGTTACCTGCAGGTTATTCTGGGCTCCCCTCCAGTTTACATGTCTTTCCCACCTTGGCAGATCAGATGTAAAC	MARC 49422-49423:1119622079:1:42	52052004	42	42	TCCCAAAGCCAGTGTCTGGAGCTTAATGACGGTCACCTC	TTCCTGTACTGGGATTTGGCACGTATGCACCTGAAGAGGTAACGGCCGTGGTCTTGGGGTGAGGGTTCAGAGGTAAATGGATGTAACATGAGCGGCAGCTGAACGAGGCTGACAATTCAGTGGGGTCCTGTGTGACTGTGAGCAGGCCCACTTCGTTCTCATCACCAGGCTAGAACCATTCTCAGGACAGGGAGAACGATTTCAGTCTTCACTCTGCATAAGAGTCTGATCATACAGTTACCTGCAGGTTATTCT	A/T
49425	AATAATGGACACGGTGGATTTC	49426	CAGCTGTTGGTGGTTAAAGTTG	3	BV680532	CCCAGAGCACTTCACAAACTTCAGAGGGACTATCGTGCTGCCGTGGCGTGGAGGAAATCAGAACTGAAATGGCTATGGAGAGGAATGGAGGAGAATAATTTGGGACAATGAAGATAGGCATCTCCTCCCTTCTACGTGTTATATACTGTTTTGGGTTGTTCTACTGAGGGGACAGTGATACTTATTCTTGTGTCCTAACGTTCTTCCCCTGTTTGATTTATTACCATTTTCTTGATAATGGATATGCTGATTCTCCGACAGGTGACCCCTATTTCTCCCTGCATTTATTTTTGGTCTATAGCGGAGGGGAAATGATTGATCAGCACCCTTCCTCCCCAGGCCTTGGAGAAGTGTAAGGACGCAGGACTGACCAAGTCCATCGGCGTGTCCAACTTTAAC…	MARC 49425-49426:1119624057:3:289-291	52052005	289	291	CCCAGAGCACTTCACAAACTTCAGAGGGACTATCGTGCTGCCGTGGCGTGGAGGAAATCAGAACTGAAATGGCTATGGAGAGGAATGGAGGAGAATAATTTGGGACAATGAAGATAGGCATCTCCTCCCTTCTACGTGTTATATACTGTTTTGGGTTGTTCTACTGAGGGGACAGTGATACTTATTCTTGTGTCCTAACGTTCTTC	CCTGTTTGATTTATTACCATTTTCTTGATAATGGATATGCTGATTCTCCGACAGGTGACCCCTATTTCTCCCTGCATTTATTTTTGGTCTATAGCGGAGGGGAAATGATTGATCAGCACCCTTCCTCCCCAGGCCTTGGAGAAGTGTAAGGACGCAGGACTGACCAAGTCCATCGGCGTGTCCAACTTTAACCACCAACAGCTG	C/-
49427	AATGCCCACATTTAAGGATGAG	49428	CATGTTTCATGTTTCATGTTTCA	1	BV680543	TTTTTGGTCCCCCCCCCTTCAAAACCGGGTTTTTTTTTTTTTTTTCTGTTTCAGGGTGGAAGAGAGCAACCCATATCTCTTAGAGGATCCAGTCTTAAATGCTATTGCCAAGAAACACAAYAGAAGCCCAGCGCGGGTTGCCCTGCGCTACCAAAAGCAGCGGGGAGTGGTGGTCCTGGCCAAAAGCTT	MARC 49427-49428:1119624606:1:278	52052006	278	278	TTTTTGGTCCCCCCCCCTTCAAAACCGGGTTTTTTTTTTTTTTTTCTGTTTCAGGGTGGAAGAGAGCAACCCATATCTCTTAGAGGATCCAGTCTTAAATGCTATTGCCAAGAAACACAA	AGAAGCCCAGCGCGGGTTGCCCTGCGCTACCAAAAGCAGCGGGGAGTGGTGGTCCTGGCCAAAAGCTT	C/T
49431	AGCTTTGGGATTGATGAACAGT	49432	TGCTTTACGCCTACACTTCAGA	2	BV680533	GCCAGGCTTGTGCACCTGGACGCTGAGGACAGGCAAGGCCGCCCTGCACCCTCTTCCTGCCCCCATGCACCTGGAAAGTCCCCCAGGTCCGGGGGTGGGGGCAGCTCCTTGGGGAGGGTTTAATGTGATTCTTCCCTTCCTYYCAGGTTTTTRACTTTGAATTGCCTCCAGAAGATATGAAAACAATCGATGGCCTCAACCAAAATTTAAGATATTTTAAGTTACTCTTGTAAGTGACTTGTCCATTGTTTCTCACRGTCGTTTGCCCRCAGCATGTAAGTCAGCAGAGGAGCTAGGCTTCCCTAAACCAGGAAGACAGTCCTGATCTGAAGTGTAGGCGTAAAGCACAGTCCTGATCTGAAGTGTAGGCGTAAAGCA	MARC 49431-49432:1119625278:2:198	52052007	198	198	GCCAGGCTTGTGCACCTGGACGCTGAGGACAGGCAAGGCCGCCCTGCACCCTCTTCCTGCCCCCATGCACCTGGAAAGTCCCCCAGGTCCGGGGGTGGGGGCAGCTCCTTGGGGAGGGTTTAATGTGATTCTTCCCTTCCT	YCAGGTTTTTRACTTTGAATTGCCTCCAGAAGATATGAAAACAATCGATGGCCTCAACCAAAATTTAAGATATTTTAAGTTACTCTTGTAAGTGACTTGTCCATTGTTTCTCACRGTCGTTTGCCCRCAGCATGTAAGTCAGCAGAGGAGCTAGGCTTCCCTAAACCAGGAAGACAGTCCTGATCTGAAGTGTAGGCGTAAAGCACAGTCCTGATCTGAAGTGTAGGCGTAAAGCA	C/T
49431	AGCTTTGGGATTGATGAACAGT	49432	TGCTTTACGCCTACACTTCAGA	2	BV680533	GCCAGGCTTGTGCACCTGGACGCTGAGGACAGGCAAGGCCGCCCTGCACCCTCTTCCTGCCCCCATGCACCTGGAAAGTCCCCCAGGTCCGGGGGTGGGGGCAGCTCCTTGGGGAGGGTTTAATGTGATTCTTCCCTTCCTYYCAGGTTTTTRACTTTGAATTGCCTCCAGAAGATATGAAAACAATCGATGGCCTCAACCAAAATTTAAGATATTTTAAGTTACTCTTGTAAGTGACTTGTCCATTGTTTCTCACRGTCGTTTGCCCRCAGCATGTAAGTCAGCAGAGGAGCTAGGCTTCCCTAAACCAGGAAGACAGTCCTGATCTGAAGTGTAGGCGTAAAGCACAGTCCTGATCTGAAGTGTAGGCGTAAAGCA	MARC 49431-49432:1119625278:2:199	52052008	199	199	GCCAGGCTTGTGCACCTGGACGCTGAGGACAGGCAAGGCCGCCCTGCACCCTCTTCCTGCCCCCATGCACCTGGAAAGTCCCCCAGGTCCGGGGGTGGGGGCAGCTCCTTGGGGAGGGTTTAATGTGATTCTTCCCTTCCTY	CAGGTTTTTRACTTTGAATTGCCTCCAGAAGATATGAAAACAATCGATGGCCTCAACCAAAATTTAAGATATTTTAAGTTACTCTTGTAAGTGACTTGTCCATTGTTTCTCACRGTCGTTTGCCCRCAGCATGTAAGTCAGCAGAGGAGCTAGGCTTCCCTAAACCAGGAAGACAGTCCTGATCTGAAGTGTAGGCGTAAAGCACAGTCCTGATCTGAAGTGTAGGCGTAAAGCA	C/T
49431	AGCTTTGGGATTGATGAACAGT	49432	TGCTTTACGCCTACACTTCAGA	2	BV680533	GCCAGGCTTGTGCACCTGGACGCTGAGGACAGGCAAGGCCGCCCTGCACCCTCTTCCTGCCCCCATGCACCTGGAAAGTCCCCCAGGTCCGGGGGTGGGGGCAGCTCCTTGGGGAGGGTTTAATGTGATTCTTCCCTTCCTYYCAGGTTTTTRACTTTGAATTGCCTCCAGAAGATATGAAAACAATCGATGGCCTCAACCAAAATTTAAGATATTTTAAGTTACTCTTGTAAGTGACTTGTCCATTGTTTCTCACRGTCGTTTGCCCRCAGCATGTAAGTCAGCAGAGGAGCTAGGCTTCCCTAAACCAGGAAGACAGTCCTGATCTGAAGTGTAGGCGTAAAGCACAGTCCTGATCTGAAGTGTAGGCGTAAAGCA	MARC 49431-49432:1119625278:2:209	52052009	209	209	GCCAGGCTTGTGCACCTGGACGCTGAGGACAGGCAAGGCCGCCCTGCACCCTCTTCCTGCCCCCATGCACCTGGAAAGTCCCCCAGGTCCGGGGGTGGGGGCAGCTCCTTGGGGAGGGTTTAATGTGATTCTTCCCTTCCTYYCAGGTTTTT	ACTTTGAATTGCCTCCAGAAGATATGAAAACAATCGATGGCCTCAACCAAAATTTAAGATATTTTAAGTTACTCTTGTAAGTGACTTGTCCATTGTTTCTCACRGTCGTTTGCCCRCAGCATGTAAGTCAGCAGAGGAGCTAGGCTTCCCTAAACCAGGAAGACAGTCCTGATCTGAAGTGTAGGCGTAAAGCACAGTCCTGATCTGAAGTGTAGGCGTAAAGCA	A/G
49431	AGCTTTGGGATTGATGAACAGT	49432	TGCTTTACGCCTACACTTCAGA	2	BV680533	GCCAGGCTTGTGCACCTGGACGCTGAGGACAGGCAAGGCCGCCCTGCACCCTCTTCCTGCCCCCATGCACCTGGAAAGTCCCCCAGGTCCGGGGGTGGGGGCAGCTCCTTGGGGAGGGTTTAATGTGATTCTTCCCTTCCTYYCAGGTTTTTRACTTTGAATTGCCTCCAGAAGATATGAAAACAATCGATGGCCTCAACCAAAATTTAAGATATTTTAAGTTACTCTTGTAAGTGACTTGTCCATTGTTTCTCACRGTCGTTTGCCCRCAGCATGTAAGTCAGCAGAGGAGCTAGGCTTCCCTAAACCAGGAAGACAGTCCTGATCTGAAGTGTAGGCGTAAAGCACAGTCCTGATCTGAAGTGTAGGCGTAAAGCA	MARC 49431-49432:1119625278:2:313	52052010	313	313	CCAGGCTTGTGCACCTGGACGCTGAGGACAGGCAAGGCCGCCCTGCACCCTCTTCCTGCCCCCATGCACCTGGAAAGTCCCCCAGGTCCGGGGGTGGGGGCAGCTCCTTGGGGAGGGTTTAATGTGATTCTTCCCTTCCTYYCAGGTTTTTRACTTTGAATTGCCTCCAGAAGATATGAAAACAATCGATGGCCTCAACCAAAATTTAAGATATTTTAAGTTACTCTTGTAAGTGACTTGTCCATTGTTTCTCAC	GTCGTTTGCCCRCAGCATGTAAGTCAGCAGAGGAGCTAGGCTTCCCTAAACCAGGAAGACAGTCCTGATCTGAAGTGTAGGCGTAAAGCACAGTCCTGATCTGAAGTGTAGGCGTAAAGCA	A/G
49431	AGCTTTGGGATTGATGAACAGT	49432	TGCTTTACGCCTACACTTCAGA	2	BV680533	GCCAGGCTTGTGCACCTGGACGCTGAGGACAGGCAAGGCCGCCCTGCACCCTCTTCCTGCCCCCATGCACCTGGAAAGTCCCCCAGGTCCGGGGGTGGGGGCAGCTCCTTGGGGAGGGTTTAATGTGATTCTTCCCTTCCTYYCAGGTTTTTRACTTTGAATTGCCTCCAGAAGATATGAAAACAATCGATGGCCTCAACCAAAATTTAAGATATTTTAAGTTACTCTTGTAAGTGACTTGTCCATTGTTTCTCACRGTCGTTTGCCCRCAGCATGTAAGTCAGCAGAGGAGCTAGGCTTCCCTAAACCAGGAAGACAGTCCTGATCTGAAGTGTAGGCGTAAAGCACAGTCCTGATCTGAAGTGTAGGCGTAAAGCA	MARC 49431-49432:1119625278:2:325	52052011	325	325	ACCTGGACGCTGAGGACAGGCAAGGCCGCCCTGCACCCTCTTCCTGCCCCCATGCACCTGGAAAGTCCCCCAGGTCCGGGGGTGGGGGCAGCTCCTTGGGGAGGGTTTAATGTGATTCTTCCCTTCCTYYCAGGTTTTTRACTTTGAATTGCCTCCAGAAGATATGAAAACAATCGATGGCCTCAACCAAAATTTAAGATATTTTAAGTTACTCTTGTAAGTGACTTGTCCATTGTTTCTCACRGTCGTTTGCCC	CAGCATGTAAGTCAGCAGAGGAGCTAGGCTTCCCTAAACCAGGAAGACAGTCCTGATCTGAAGTGTAGGCGTAAAGCACAGTCCTGATCTGAAGTGTAGGCGTAAAGCA	A/G
49421	AGAAGAACTTGGGACAACGAAG	35084	TGCAGTACGAGAAGAAGGTCAA	1	BV680530	TTGGGACAACGAAGATACGCTTCTCTTTCCTTCCACGCGCTGAATCCTGTCGTGGGCTTTTCCAAGAAGACATTAATTCTTGTTCTCTTGTCATGACCTCCTTCTCCTGTTYGGGTTGTTATTTTTTTCTTTTTGATAATYAATGCTGATTCTCGACAGGTGACCCCTATTTCTCCCTGCSYTTATTTTTGGTCTRTAGCCCATTCCAAATGATTGATCAGCACACCTTCCTCCCCAGGCCTTGGAGAAGTGTAAGGACGCAGGACTGACCAAGTCCATCGGCGTGTCCAACTTTAACCACC	MARC 49421-35084:1119620648:1:392	52052012	392	392	TTGGGACAACGAAGATACGCTTCTCTTTCCTTCCACGCGCTGAATCCTGTCGTGGGCTTTTCCAAGAAGACATTAATTCTTGTTCTCTTGTCATGACCTCCTTCTCCTGTTYGGGTTGTTATTTTTTTCTTTTTGATAATYAATGCTGATTCTCGACAGGTGACCCCTATTTCTCCCTGC	YTTATTTTTGGTCTRTAGCCCATTCCAAATGATTGATCAGCACACCTTCCTCCCCAGGCCTTGGAGAAGTGTAAGGACGCAGGACTGACCAAGTCCATCGGCGTGTCCAACTTTAACCACC	C/G
49431	AGCTTTGGGATTGATGAACAGT	49432	TGCTTTACGCCTACACTTCAGA	2	BV680533	GCCAGGCTTGTGCACCTGGACGCTGAGGACAGGCAAGGCCGCCCTGCACCCTCTTCCTGCCCCCATGCACCTGGAAAGTCCCCCAGGTCCGGGGGTGGGGGCAGCTCCTTGGGGAGGGTTTAATGTGATTCTTCCCTTCCTYYCAGGTTTTTRACTTTGAATTGCCTCCAGAAGATATGAAAACAATCGATGGCCTCAACCAAAATTTAAGATATTTTAAGTTACTCTTGTAAGTGACTTGTCCATTGTTTCTCACRGTCGTTTGCCCRCAGCATGTAAGTCAGCAGAGGAGCTAGGCTTCCCTAAACCAGGAAGACAGTCCTGATCTGAAGTGTAGGCGTAAAGCACAGTCCTGATCTGAAGTGTAGGCGTAAAGCA	MARC 49431-49432:1119625278:2:362-364	52052013	362	364	TCTTCCTGCCCCCATGCACCTGGAAAGTCCCCCAGGTCCGGGGGTGGGGGCAGCTCCTTGGGGAGGGTTTAATGTGATTCTTCCCTTCCTYYCAGGTTTTTRACTTTGAATTGCCTCCAGAAGATATGAAAACAATCGATGGCCTCAACCAAAATTTAAGATATTTTAAGTTACTCTTGTAAGTGACTTGTCCATTGTTTCTCACRGTCGTTTGCCCRCAGCATGTAAGTCAGCAGAGGAGCTAGGCTTCCCTAA	CCAGGAAGACAGTCCTGATCTGAAGTGTAGGCGTAAAGCACAGTCCTGATCTGAAGTGTAGGCGTAAAGCA	A/-
